# Supplementary material for: Gut feelings: the relations between depression, anxiety, psychotropic drugs and the gut microbiome
Source: Gut Microbes. 2023 Nov 28;15(2):2281360. doi: 10.1080/19490976.2023.2281360 (PMC10730195; doi:10.1080/19490976.2023.2281360)
Supplement: Supplemental Material [file KGMI_A_2281360_SM1167.zip]

Archive with 2 entries (2 files):
- Brushett_et_al_suppMethodsResults_Relations_depression_anxiety_psychotropic_drugs_and_gut_microbiome_revision.docx
- Brushett_et_al_suppTables_Relations_depression_anxiety_psychotropic_drugs_and_gut_microbiome_revision.xlsx
