# Supplementary material for: Gut feelings: the relations between depression, anxiety, psychotropic drugs and the gut microbiome
Source: Gut Microbes. 2023 Nov 28;15(2):2281360. doi: 10.1080/19490976.2023.2281360 (PMC10730195; doi:10.1080/19490976.2023.2281360)
Supplement: Supplemental Material [file KGMI_A_2281360_SM1167.zip › Brushett_et_al_suppTables_Relations_depression_anxiety_psychotropic_drugs_and_gut_microbiome_revision.xlsx]

## Sheet: Index
Tables S1 - S32. Index
Table number	Content
Table S1.	Summary statistics of phenotypes
Table S2.	Summary statistics of gut microbiome taxonomy
Table S3.	Summary statistics of microbiome pathways
Table S4.	Summary statistics of gut–brain modules
Table S5.	Alpha diversity associated with internalizing disorders, SSRI or any psychotropic drugs
Table S6.	Alpha diversity associated with internalizing disorders adjusted for SSRI
Table S7.	Alpha diversity associated with internalizing disorders adjusted for any psychotropic drugs
Table S8.	Beta diversity (at species level) variance explained by internalizing disorders (unadjusted or adjusted for selective serotonin-reuptake inhibitors (SSRIs) or any psychotropic drugs (PTDs)), SSRIs (unadjusted) or any PTDs (unadjusted)
Table S9.	Taxa (at all taxonomic levels) associated with internalizing disorders, SSRI or any psychotropic drugs
Table S10.	Taxa (at all taxonomic levels) associated with internalizing disorders adjusted for SSRI
Table S11.	Taxa (at all taxonomic levels) associated with internalizing disorders adjusted for any psychotropic drugs
Table S12.	Validation of significant taxa (at all taxonomic levels) associated with internalizing disorders adjusted for any psychotrophic drugs, further adjusted for antibiotic use and diet quality score
Table S13.	Pathways associated with internalizing disorders, SSRI or any psychotropic drugs
Table S14.	Pathways associated with internalizing disorders adjusted for SSRI
Table S15.	Pathways associated with internalizing disorders adjusted for any psychotropic drugs
Table S16.	Gut–Brain Modules associated with internalizing disorders, SSRI or any psychotropic drugs
Table S17.	Gut–Brain Modules associated with internalizing disorders adjusted for SSRI
Table S18.	Gut–Brain Modules associated with internalizing disorders adjusted for any psychotropic drugs
Table S19.	Validation of significant pathways associated with internalizing disorders adjusted for any psychotropic drugs, further adjusted for antibiotic use and diet quality score
Table S20.	Validation of significant Gut–Brain Modules associated with internalizing disorders adjusted for any psychotropic drugs, further adjusted for antibiotic use and diet quality score
Table S21.	Taxa (at all taxonomic levels) associated with internalizing disorders, SSRI or any psychotropic drugs, additionally adjusted for FGIDs and IBS
Table S22.	Taxa (at all taxonomic levels) associated with internalizing disorders adjusted for SSRI, additionally adjusted for FGIDs and IBS
Table S23.	Taxa (at all taxonomic levels) associated with internalizing disorders adjusted for any psychotropic drugs, additionally adjusted for FGIDs and IBS
Table S24.	Validation of significant taxa (at all taxonomic levels) associated with internalizing disorders adjusted for any psychotropic drugs, further adjusted for antibiotic use and diet quality score and additionally adjusted for FGIDs and IBS
Table S25.	Pathways associated with internalizing disorders, SSRI or any psychotropic drugs, additionally adjusted for FGIDs and IBS
Table S26.	Pathways associated with internalizing disorders adjusted for SSRI, additionally adjusted for FGIDs and IBS
Table S27.	Pathways associated with internalizing disorders adjusted for any psychotropic drugs, additionally adjusted for FGIDs and IBS
Table S28.	Gut–Brain Modules associated with internalizing disorders, SSRI or any psychotropic drugs, additionally adjusted for FGIDs and IBS
Table S29.	Gut–Brain Modules associated with internalizing disorders adjusted for SSRI, additionally adjusted for FGIDs and IBS
Table S30.	Gut–Brain Modules associated with internalizing disorders adjusted for any psychotropic drugs, additionally adjusted for FGIDs and IBS
Table S31.	Validation of significant pathways associated with internalizing disorders adjusted for any psychotropic drugs, further adjusted for antibiotic use and diet quality score and additionally adjusted for FGIDs and IBS
Table S32.	Validation of significant Gut–Brain Modules associated with internalizing disorders adjusted for any psychotropic drugs, further adjusted for antibiotic use and diet quality score and additionally adjusted for FGIDs and IBS

## Sheet: Table S1.
Table S1. Summary statistics of phenotypes
P-values determined in continuous data by t-test or wilcoxon test (depending on normalacy), and in binary data by chi squared test. Values and percentages less than 10 are indicated as <10 (<x%) to prevent identification of participant's identity.
Phenotype	Unit	Values	Total cohort	Controls	AnyDep*	P-value AnyDep-Controls	MDD	P-value MDD-Controls	DYS	P-value DYS-HC	AnyAnx**	P-value AnyAnx-Controls	GAD	P-value GAD-Controls
Total numbers		n (%)	7656 (100)	5522 (72.1)	226 (3.4)	na	156 (2.4)	na	70 (1.1)	na	385 (5.8)	na	339 (5.1)	na
Intrinsic factors
Age	years	mean (SD)	50.57 (11.89)	50.84 (11.58)	48.56 (10.90)	0.002	49.05 (10.95)	0.046	47.47 (10.77)	0.011	47.52 (10.4)	3.54e-09	47.99 (10.23)	1.11e-06
Sex	Female	n (%)	4502 (58.8)	3139 (56.8)	159 (70.4)	5.70e-05	103 (66.0)	0.022	56 (80.0)	0.0001	281 (73.0)	5.56e-10	250 (73.7)	9.58e-10
Body mass index	kg/m2	median (IQR)	25.50 (4.90)	25.50 (4.80)	26.30 (6.20)	0.0004	26.80 (6.05)	0.0001	25.50 (5.98)	0.512	25.20 (5.4)	0.488	25.20 (5.45)	0.695
Diet
Lifelines Diet Score		mean (SD)	24.73 (5.83)	24.66 (5.81)	24.00 (6.44)	0.139	23.80 (6.53)	0.113	24.45 (6.27)	0.78	24.60 (5.92)	0.851	24.55 (5.91)	0.757
Gastrointestinal health
Crohn's diease	yes	n (%)	27 (0.35)	17 (0.3)	0 (0)	0.833	0 (0)	1.00	0 (0)	1.00	0 (0)	0.550	0 (0)	0.615
Ulcerative Colitis	yes	n (%)	70 (0.91)	43 (0.8)	5 (2.2)	0.05	4 (2.6)	0.05	1 (1.4)	1.00	3 (0.8)	1.00	3 (0.9)	1.00
Any functional gastrointestinal disorder	yes	n (%)	690 (9.01)	477 (8.64)	31 (13.7)	0.005	22 (14.1)	0.02	9 (12.9)	0.12	55 (14.3)	5.83e-05	49 (14.5)	0.0001
Irritable bowel syndrome	yes	n (%)	649 (8.48)	394 (7.1)	46 (20.4)	7.46e-14	32 (20.5)	2.68e-10	14 (20.0)	1.64e-05	61 (15.8)	7.46e-11	55 (16.2)	2.12e-10
Medications
Antimicrobials	yes	n (%)	50 (0.7)	33 (0.6)	<10 (<2)	0.083	<10 (<2)	0.122	<10 (<2)	0.908	<10 (<1)	1	<10 (<1)	1
Proton pump inhibitors	yes	n (%)	545 (7.1)	367 (6.6)	37 (16.4)	2.07e-08	27 (17.3)	2.37e-07	10 (14.3)	0.022	48 (12.5)	1.55e-05	47 (13.9)	4.78e-07
Psycotrophic drugs
Selective serotonin reuptake inhibitors	yes	n (%)	234 (3.1)	93 (1.7)	32 (14.2)	3.79e-35	22 (14.1)	4.09e-26	10 (14.3)	2.06e-13	44 (11.4)	1.13e-34	35 (10.3)	4.33e-26
Tricyclic antidepressants	yes	n (%)	71 (0.9)	33 (0.6)	11 (4.9)	8.55e-12	10 (6.4)	6.69e-15	<10 (<2)	0.908	15 (3.9)	2.44e-11	14 (4.1)	1.34e-11
Benzodiazepine agonists	yes	n (%)	39 (0.5)	19 (0.3)	<10 (<3)	3.02e-08	<10 (<4)	1.54e-06	<10 (<3)	0.015	<10 (<3)	3.01e-07	<10 (<5)	9.25e-07
Antipsychotics	yes	n (%)	23 (0.3)	<10 (<1)	<10 (<3)	1.21e-08	<10 (<4)	1.96e-12	<10 (<1)	1	<10 (<2)	3.98e-05	<10 (<2)	8.27e-06
Other psychoanaleptics	yes	n (%)	33 (0.4)	16 (0.3)	<10 (<3)	3.58e-05	<10 (<3)	5.27e-05	<10 (<2)	0.530	<10 (<2)	2.31e-05	<10 (<3)	3.71e-06
Other psycholeptics	yes	n (%)	19 (0.2)	11 (0.2)	<10 (<1)	0.158	<10 (<2)	0.052	<10 (<1)	1	<10 (<1)	0.463	<10 (<1)	0.374
Any psycotrophic drugs	yes	n (%)	373 (4.9)	165 (3.0)	46 (20.4)	3.61e-42	34 (21.8)	2.21e-36	12 (17.1)	1.79e-10	70 (18.2)	2.32e-48	59 (17.4)	3.62e-41
Abbreviations; AnyDep: Any depression (DYS or MDD), DYS: Dysthymia, MDD: Major depressive disorder, AnyAnx: Any anxiety (GAD, social phobia and/or panic disorder), GAD: Generalized anxiety disorder.
*Any depressive disorder (AnyDep) was derived from participants who presented with MDD (n=156) or DYS (n=70)
**Any anxiety disorder (AnyAnx) was derived from participants who presented with GAD (n=339), social phobia (n=70) and/or panic disorder (n=11)

## Sheet: Table S2.
Table S2. Summary statistics of gut microbiome taxonomy
Taxon	Taxonomic level	Mean Total Cohort (%)	SD Total Cohort	Present in Total Cohort	Mean Controls (%)	SD Controls	Present in Controls	Mean AnyDep (%)	SD AnyDep	Present in AnyDep	Mean DYS (%)	SD DYS	Present in DYS	Mean MDD (%)	SD MDD	Present in MDD	Mean AnyAnx (%)	SD AnyAnx	Present in AnyAnx	Mean GAD (%)	SD GAD	Present in GAD
UNKNOWN	unknown	67.6087393573668	13.8621638962694	7656	67.9950138645418	13.7948954762562	5522	63.6327511946903	13.2175446317089	226	62.8946541428571	13.4179736885203	70	63.9639485897436	13.1566585912663	156	67.0596421818182	13.0241780112211	385	66.8963605014749	13.1841501320418	339
k__Archaea	kingdom	0.00319702063740857	0.0506277606642958	524	0.00344313654473017	0.0574001551389502	394	0.000316283185840708	0.00271828563446899	7	0.000568714285714286	0.00425200989863074	2	0.000203012820512821	0.00162359355309173	5	0.000639090909090909	0.00499480682961329	18	0.000722330383480826	0.00531800766264879	17
k__Archaea|p__Archaea_unclassified	phylum	2.8735632183908e-08	2.51432676485372e-06	1	3.98406374501992e-08	2.96056417580228e-06	1	0	0	0	0	0	0	0	0	0	0	0	0	0	0	0
k__Archaea|p__Archaea_unclassified|c__Archaea_unclassified	class	2.8735632183908e-08	2.51432676485372e-06	1	3.98406374501992e-08	2.96056417580228e-06	1	0	0	0	0	0	0	0	0	0	0	0	0	0	0	0
k__Archaea|p__Archaea_unclassified|c__Archaea_unclassified|o__Archaea_unclassified	order	2.8735632183908e-08	2.51432676485372e-06	1	3.98406374501992e-08	2.96056417580228e-06	1	0	0	0	0	0	0	0	0	0	0	0	0	0	0	0
k__Archaea|p__Archaea_unclassified|c__Archaea_unclassified|o__Archaea_unclassified|f__Archaea_unclassified	family	2.8735632183908e-08	2.51432676485372e-06	1	3.98406374501992e-08	2.96056417580228e-06	1	0	0	0	0	0	0	0	0	0	0	0	0	0	0	0
k__Archaea|p__Archaea_unclassified|c__Archaea_unclassified|o__Archaea_unclassified|f__Archaea_unclassified|g__Archaea_unclassified	genus	2.8735632183908e-08	2.51432676485372e-06	1	3.98406374501992e-08	2.96056417580228e-06	1	0	0	0	0	0	0	0	0	0	0	0	0	0	0	0
k__Archaea|p__Archaea_unclassified|c__Archaea_unclassified|o__Archaea_unclassified|f__Archaea_unclassified|g__Archaea_unclassified|s__uncultured_archaeon_A07HR67	species	2.8735632183908e-08	2.51432676485372e-06	1	3.98406374501992e-08	2.96056417580228e-06	1	0	0	0	0	0	0	0	0	0	0	0	0	0	0	0
k__Archaea|p__Euryarchaeota	phylum	0.00319699190177638	0.0506276785163614	524	0.00344309670409272	0.0574000548482761	394	0.000316283185840708	0.00271828563446899	7	0.000568714285714286	0.00425200989863074	2	0.000203012820512821	0.00162359355309173	5	0.000639090909090909	0.00499480682961329	18	0.000722330383480826	0.00531800766264879	17
k__Archaea|p__Euryarchaeota|c__Halobacteria	class	2.92293625914316e-05	0.00172424354065498	11	3.3627308946034e-05	0.0020014786801921	8	0	0	0	0	0	0	0	0	0	0	0	0	0	0	0
k__Archaea|p__Euryarchaeota|c__Halobacteria|o__Haloferacales	order	2.92293625914316e-05	0.00172424354065498	11	3.3627308946034e-05	0.0020014786801921	8	0	0	0	0	0	0	0	0	0	0	0	0	0	0	0
k__Archaea|p__Euryarchaeota|c__Halobacteria|o__Haloferacales|f__Haloferacaceae	family	2.90047021943574e-05	0.00170499180342583	11	3.33158275986961e-05	0.0019784799832777	8	0	0	0	0	0	0	0	0	0	0	0	0	0	0	0
k__Archaea|p__Euryarchaeota|c__Halobacteria|o__Haloferacales|f__Haloferacaceae|g__Haloplanus	genus	4.97648902821317e-07	4.35435680640576e-05	1	6.89967403114813e-07	5.12715886809395e-05	1	0	0	0	0	0	0	0	0	0	0	0	0	0	0	0
k__Archaea|p__Euryarchaeota|c__Halobacteria|o__Haloferacales|f__Haloferacaceae|g__Haloplanus|s__Haloplanus_salinus	species	4.97648902821317e-07	4.35435680640576e-05	1	6.89967403114813e-07	5.12715886809395e-05	1	0	0	0	0	0	0	0	0	0	0	0	0	0	0	0
k__Archaea|p__Euryarchaeota|c__Halobacteria|o__Haloferacales|f__Haloferacaceae|g__Haloquadratum	genus	2.85070532915361e-05	0.00166238078293988	11	3.26258601955813e-05	0.00192754777213931	8	0	0	0	0	0	0	0	0	0	0	0	0	0	0	0
k__Archaea|p__Euryarchaeota|c__Halobacteria|o__Haloferacales|f__Haloferacaceae|g__Haloquadratum|s__Haloquadratum_walsbyi	species	2.85070532915361e-05	0.00166238078293988	11	3.26258601955813e-05	0.00192754777213931	8	0	0	0	0	0	0	0	0	0	0	0	0	0	0	0
k__Archaea|p__Euryarchaeota|c__Halobacteria|o__Haloferacales|f__Halorubraceae	family	2.2466039707419e-07	1.96574637979473e-05	1	3.11481347337921e-07	2.31462290108178e-05	1	0	0	0	0	0	0	0	0	0	0	0	0	0	0	0
k__Archaea|p__Euryarchaeota|c__Halobacteria|o__Haloferacales|f__Halorubraceae|g__Halorubrum	genus	2.2466039707419e-07	1.96574637979473e-05	1	3.11481347337921e-07	2.31462290108178e-05	1	0	0	0	0	0	0	0	0	0	0	0	0	0	0	0
k__Archaea|p__Euryarchaeota|c__Halobacteria|o__Haloferacales|f__Halorubraceae|g__Halorubrum|s__Halorubrum_ezzemoulense	species	2.2466039707419e-07	1.96574637979473e-05	1	3.11481347337921e-07	2.31462290108178e-05	1	0	0	0	0	0	0	0	0	0	0	0	0	0	0	0
k__Archaea|p__Euryarchaeota|c__Methanobacteria	class	0.000597702455590387	0.0117061050281301	348	0.000508712423035132	0.00884578835114316	266	0.000107389380530973	0.00121991722803824	4	6.35714285714286e-05	0.000531876731153805	1	0.000127051282051282	0.00142586757650922	3	0.000206155844155844	0.00197552307857506	11	0.000230648967551622	0.00210351161538429	10
k__Archaea|p__Euryarchaeota|c__Methanobacteria|o__Methanobacteriales	order	0.000597702455590387	0.0117061050281301	348	0.000508712423035132	0.00884578835114316	266	0.000107389380530973	0.00121991722803824	4	6.35714285714286e-05	0.000531876731153805	1	0.000127051282051282	0.00142586757650922	3	0.000206155844155844	0.00197552307857506	11	0.000230648967551622	0.00210351161538429	10
k__Archaea|p__Euryarchaeota|c__Methanobacteria|o__Methanobacteriales|f__Methanobacteriaceae	family	0.000597702455590387	0.0117061050281301	348	0.000508712423035132	0.00884578835114316	266	0.000107389380530973	0.00121991722803824	4	6.35714285714286e-05	0.000531876731153805	1	0.000127051282051282	0.00142586757650922	3	0.000206155844155844	0.00197552307857506	11	0.000230648967551622	0.00210351161538429	10
k__Archaea|p__Euryarchaeota|c__Methanobacteria|o__Methanobacteriales|f__Methanobacteriaceae|g__Methanobrevibacter	genus	0.000597702455590387	0.0117061050281301	348	0.000508712423035132	0.00884578835114316	266	0.000107389380530973	0.00121991722803824	4	6.35714285714286e-05	0.000531876731153805	1	0.000127051282051282	0.00142586757650922	3	0.000206155844155844	0.00197552307857506	11	0.000230648967551622	0.00210351161538429	10
k__Archaea|p__Euryarchaeota|c__Methanobacteria|o__Methanobacteriales|f__Methanobacteriaceae|g__Methanobrevibacter|s__Methanobrevibacter_smithii	species	0.000597702455590387	0.0117061050281301	348	0.000508712423035132	0.00884578835114316	266	0.000107389380530973	0.00121991722803824	4	6.35714285714286e-05	0.000531876731153805	1	0.000127051282051282	0.00142586757650922	3	0.000206155844155844	0.00197552307857506	11	0.000230648967551622	0.00210351161538429	10
k__Archaea|p__Euryarchaeota|c__Thermoplasmata	class	0.00257006400208986	0.0490890796744843	197	0.00290076059398769	0.0565178819423011	146	0.000208893805309735	0.00243843066422405	3	0.000505142857142857	0.00422632836260642	1	7.59615384615384e-05	0.000788913322722611	2	0.000432935064935065	0.00460699173793232	7	0.000491681415929204	0.00490753777837042	7
k__Archaea|p__Euryarchaeota|c__Thermoplasmata|o__Methanomassiliicoccales	order	0.00257006400208986	0.0490890796744843	197	0.00290076059398769	0.0565178819423011	146	0.000208893805309735	0.00243843066422405	3	0.000505142857142857	0.00422632836260642	1	7.59615384615384e-05	0.000788913322722611	2	0.000432935064935065	0.00460699173793232	7	0.000491681415929204	0.00490753777837042	7
k__Archaea|p__Euryarchaeota|c__Thermoplasmata|o__Methanomassiliicoccales|f__Methanomassiliicoccaceae	family	0.00252085423197492	0.048903147573426	194	0.00290071894241217	0.0565178839956595	145	0.000208893805309735	0.00243843066422405	3	0.000505142857142857	0.00422632836260642	1	7.59615384615384e-05	0.000788913322722611	2	0.000432935064935065	0.00460699173793232	7	0.000491681415929204	0.00490753777837042	7
k__Archaea|p__Euryarchaeota|c__Thermoplasmata|o__Methanomassiliicoccales|f__Methanomassiliicoccaceae|g__Candidatus_Methanomethylophilus	genus	0.000504605538140021	0.0441522637163126	1	0.000699612459253893	0.0519883143536814	1	0	0	0	0	0	0	0	0	0	0	0	0	0	0	0
k__Archaea|p__Euryarchaeota|c__Thermoplasmata|o__Methanomassiliicoccales|f__Methanomassiliicoccaceae|g__Candidatus_Methanomethylophilus|s__Candidatus_Methanomethylophilus_sp_1R26	species	0.000504605538140021	0.0441522637163126	1	0.000699612459253893	0.0519883143536814	1	0	0	0	0	0	0	0	0	0	0	0	0	0	0	0
k__Archaea|p__Euryarchaeota|c__Thermoplasmata|o__Methanomassiliicoccales|f__Methanomassiliicoccaceae|g__Methanomassiliicoccus	genus	0.0020162486938349	0.0210744047992748	193	0.00220110648315828	0.0222388574996709	144	0.000208893805309735	0.00243843066422405	3	0.000505142857142857	0.00422632836260642	1	7.59615384615384e-05	0.000788913322722611	2	0.000432935064935065	0.00460699173793232	7	0.000491681415929204	0.00490753777837042	7
k__Archaea|p__Euryarchaeota|c__Thermoplasmata|o__Methanomassiliicoccales|f__Methanomassiliicoccaceae|g__Methanomassiliicoccus|s__Candidatus_Methanomassiliicoccus_intestinalis	species	0.0020162486938349	0.0210744047992748	193	0.00220110648315828	0.0222388574996709	144	0.000208893805309735	0.00243843066422405	3	0.000505142857142857	0.00422632836260642	1	7.59615384615384e-05	0.000788913322722611	2	0.000432935064935065	0.00460699173793232	7	0.000491681415929204	0.00490753777837042	7
k__Archaea|p__Euryarchaeota|c__Thermoplasmata|o__Methanomassiliicoccales|f__Methanomassiliicoccales_unclassified	family	4.92097701149425e-05	0.00429744510429659	3	4.16515755161173e-08	3.09513527470238e-06	1	0	0	0	0	0	0	0	0	0	0	0	0	0	0	0
k__Archaea|p__Euryarchaeota|c__Thermoplasmata|o__Methanomassiliicoccales|f__Methanomassiliicoccales_unclassified|g__Methanomassiliicoccales_unclassified	genus	4.92097701149425e-05	0.00429744510429659	3	4.16515755161173e-08	3.09513527470238e-06	1	0	0	0	0	0	0	0	0	0	0	0	0	0	0	0
k__Archaea|p__Euryarchaeota|c__Thermoplasmata|o__Methanomassiliicoccales|f__Methanomassiliicoccales_unclassified|g__Methanomassiliicoccales_unclassified|s__Methanomassiliicoccales_archaeon_RumEn_M1	species	4.92097701149425e-05	0.00429744510429659	3	4.16515755161173e-08	3.09513527470238e-06	1	0	0	0	0	0	0	0	0	0	0	0	0	0	0	0
k__Bacteria	kingdom	31.6832035005225	13.9197834317154	7656	31.3148314396958	13.8620748262079	5522	35.7994451769911	13.1550285121259	226	36.4440608571429	13.5567161036511	70	35.510194551282	13.0047265389838	156	32.0824721298701	13.0649022233313	385	32.257075280236	13.2517828553317	339
k__Bacteria|p__Actinobacteria	phylum	0.931050765412748	1.26159086106176	7648	0.928218714233973	1.23956037169464	5516	0.943886460176991	1.29767893936207	226	0.839722285714286	0.963377267729164	70	0.990626794871795	1.42275168459459	156	0.982243272727273	1.32826310233699	385	0.990623687315634	1.34814952741025	339
k__Bacteria|p__Actinobacteria|c__Actinobacteria	class	0.56070474137931	1.00172767943535	7186	0.562439735603042	0.983365572701401	5206	0.491108097345133	0.74135453952008	211	0.434878	0.544991160892555	63	0.516339551282051	0.814572014685522	148	0.572926779220779	0.975513451073606	351	0.571556725663717	0.967535719511669	308
k__Bacteria|p__Actinobacteria|c__Actinobacteria|o__Actinomycetales	order	0.000699784482758621	0.00676267302232222	684	0.000661245925389352	0.00642420149641305	483	0.000489159292035398	0.00255062113591135	19	0.000400857142857143	0.0020240150532587	5	0.000528782051282051	0.00275951920612379	14	0.000399896103896104	0.00211363196733588	35	0.000401769911504425	0.00210943719046387	30
k__Bacteria|p__Actinobacteria|c__Actinobacteria|o__Actinomycetales|f__Actinomycetaceae	family	0.000699784482758621	0.00676267302232222	684	0.000661245925389352	0.00642420149641305	483	0.000489159292035398	0.00255062113591135	19	0.000400857142857143	0.0020240150532587	5	0.000528782051282051	0.00275951920612379	14	0.000399896103896104	0.00211363196733588	35	0.000401769911504425	0.00210943719046387	30
k__Bacteria|p__Actinobacteria|c__Actinobacteria|o__Actinomycetales|f__Actinomycetaceae|g__Actinobaculum	genus	0.000238068181818182	0.0047738283501514	199	0.000219559942049982	0.00459894365525253	144	6.76548672566372e-05	0.000660554841123551	4	0.000119285714285714	0.000965816199738345	2	4.44871794871795e-05	0.000465182995378607	2	9.3974025974026e-05	0.000828882938904479	9	7.53392330383481e-05	0.000740156780105869	7
k__Bacteria|p__Actinobacteria|c__Actinobacteria|o__Actinomycetales|f__Actinomycetaceae|g__Actinobaculum|s__Actinobaculum_sp_oral_taxon_183	species	0.000238068181818182	0.0047738283501514	199	0.000219559942049982	0.00459894365525253	144	6.76548672566372e-05	0.000660554841123551	4	0.000119285714285714	0.000965816199738345	2	4.44871794871795e-05	0.000465182995378607	2	9.3974025974026e-05	0.000828882938904479	9	7.53392330383481e-05	0.000740156780105869	7
k__Bacteria|p__Actinobacteria|c__Actinobacteria|o__Actinomycetales|f__Actinomycetaceae|g__Actinomyces	genus	0.000459502351097179	0.00427680215915478	548	0.000441678739587106	0.00414139987502386	380	0.000421504424778761	0.00241869945631538	16	0.000281571428571429	0.00152653309558799	4	0.000484294871794872	0.00272798805980252	12	0.000305922077922078	0.00188742266512538	28	0.000326430678466077	0.00198556505388216	24
k__Bacteria|p__Actinobacteria|c__Actinobacteria|o__Actinomycetales|f__Actinomycetaceae|g__Actinomyces|s__Actinomyces_graevenitzii	species	6.12774294670846e-05	0.00108606946012047	79	5.37124230351322e-05	0.000995065337260371	53	0.00016070796460177	0.00179833711674074	3	9.57142857142857e-06	8.00803168254044e-05	1	0.000228525641025641	0.00216257725709087	2	7.84675324675325e-05	0.00128694101522855	3	8.91150442477876e-05	0.00137137443960049	3
k__Bacteria|p__Actinobacteria|c__Actinobacteria|o__Actinomycetales|f__Actinomycetaceae|g__Actinomyces|s__Actinomyces_massiliensis	species	1.05015673981191e-06	9.18872144973814e-05	1	1.45599420499819e-06	0.000108195163515683	1	0	0	0	0	0	0	0	0	0	0	0	0	0	0	0
k__Bacteria|p__Actinobacteria|c__Actinobacteria|o__Actinomycetales|f__Actinomycetaceae|g__Actinomyces|s__Actinomyces_meyeri	species	0	0	0	0	0	0	0	0	0	0	0	0	0	0	0	0	0	0	0	0	0
k__Bacteria|p__Actinobacteria|c__Actinobacteria|o__Actinomycetales|f__Actinomycetaceae|g__Actinomyces|s__Actinomyces_naeslundii	species	3.8414315569488e-06	0.000158481083685328	9	3.3429916696849e-06	0.000160133801356413	5	2.34513274336283e-06	3.52550755776002e-05	1	7.57142857142857e-06	6.33471162947229e-05	1	0	0	0	0	0	0	0	0	0
k__Bacteria|p__Actinobacteria|c__Actinobacteria|o__Actinomycetales|f__Actinomycetaceae|g__Actinomyces|s__Actinomyces_odontolyticus	species	6.92176071055381e-05	0.000702948424648691	228	6.52897500905469e-05	0.000623324835137822	165	2.82300884955752e-05	0.000285198504245713	4	5.74285714285714e-05	0.000460317110968193	2	1.51282051282051e-05	0.000152275163414415	2	4.9012987012987e-05	0.000307401004284412	15	5.31268436578171e-05	0.000325309527368647	13
k__Bacteria|p__Actinobacteria|c__Actinobacteria|o__Actinomycetales|f__Actinomycetaceae|g__Actinomyces|s__Actinomyces_oris	species	4.21029258098224e-05	0.000708230473811918	73	3.85041651575516e-05	0.000656447885358517	48	4.10176991150442e-05	0.000318418773380127	4	4.05714285714286e-05	0.000339444925050968	1	4.12179487179487e-05	0.000309656090086047	3	8.20779220779221e-06	0.000130614167978146	2	9.32153392330383e-06	0.000139181291174585	2
k__Bacteria|p__Actinobacteria|c__Actinobacteria|o__Actinomycetales|f__Actinomycetaceae|g__Actinomyces|s__Actinomyces_radingae	species	4.24503657262278e-07	3.71434635717027e-05	1	0	0	0	0	0	0	0	0	0	0	0	0	0	0	0	0	0	0
k__Bacteria|p__Actinobacteria|c__Actinobacteria|o__Actinomycetales|f__Actinomycetaceae|g__Actinomyces|s__Actinomyces_sp_HMSC035G02	species	3.46277429467085e-05	0.000524121078729744	89	3.690329590728e-05	0.000573013977455171	60	1.07964601769912e-05	0.000115166674137349	2	1.55714285714286e-05	0.000130279918417449	1	8.65384615384615e-06	0.000108086503818434	1	2.27272727272727e-05	0.000216797454698242	7	2.27138643067847e-05	0.000226764633373955	5
k__Bacteria|p__Actinobacteria|c__Actinobacteria|o__Actinomycetales|f__Actinomycetaceae|g__Actinomyces|s__Actinomyces_sp_HPA0247	species	5.12408568443051e-05	0.000775438201213169	100	5.06935892792467e-05	0.000773957741535348	69	0.000103716814159292	0.000774929037256118	5	0.000102142857142857	0.000854588455674091	1	0.000104423076923077	0.000739325970610298	4	6.31168831168831e-05	0.000546110441126084	6	7.16814159292035e-05	0.000581557645168225	6
k__Bacteria|p__Actinobacteria|c__Actinobacteria|o__Actinomycetales|f__Actinomycetaceae|g__Actinomyces|s__Actinomyces_sp_ICM47	species	0.000127040229885057	0.00189228761405835	165	0.000130997826874321	0.00205947044443391	118	4.23451327433628e-05	0.000432658228369928	3	0	0	0	6.13461538461539e-05	0.000520152690409221	3	4.02337662337662e-05	0.000351337766915313	7	3.11799410029499e-05	0.000263609043624209	6
k__Bacteria|p__Actinobacteria|c__Actinobacteria|o__Actinomycetales|f__Actinomycetaceae|g__Actinomyces|s__Actinomyces_sp_S6_Spd3	species	1.47139498432602e-05	0.000312838247729311	43	1.37069902209344e-05	0.000296741470705642	33	1.72566371681416e-05	0.000259424141042718	1	0	0	0	2.5e-05	0.00031224989991992	1	1.46493506493506e-05	0.000273023091506325	2	1.57817109144543e-05	0.000290572113927559	1
k__Bacteria|p__Actinobacteria|c__Actinobacteria|o__Actinomycetales|f__Actinomycetaceae|g__Actinomyces|s__Actinomyces_sp_oral_taxon_181	species	1.92202194357367e-05	0.000396711736391792	57	1.50090546903296e-05	0.000367124714472729	38	1.50884955752212e-05	0.000226829825886069	1	4.87142857142857e-05	0.000407572955783028	1	0	0	0	2.94285714285714e-05	0.000280863967878368	5	3.34218289085546e-05	0.000299142911159929	5
k__Bacteria|p__Actinobacteria|c__Actinobacteria|o__Actinomycetales|f__Actinomycetaceae|g__Actinomyces|s__Actinomyces_sp_oral_taxon_414	species	3.00417972831766e-08	2.62861434507434e-06	1	4.16515755161173e-08	3.09513527470238e-06	1	0	0	0	0	0	0	0	0	0	0	0	0	0	0	0
k__Bacteria|p__Actinobacteria|c__Actinobacteria|o__Actinomycetales|f__Actinomycetaceae|g__Actinomyces|s__Actinomyces_sp_oral_taxon_448	species	4.33646812957158e-07	3.7943476633247e-05	1	0	0	0	0	0	0	0	0	0	0	0	0	0	0	0	0	0	0
k__Bacteria|p__Actinobacteria|c__Actinobacteria|o__Actinomycetales|f__Actinomycetaceae|g__Actinomyces|s__Actinomyces_turicensis	species	3.18456112852665e-05	0.00170084283949613	14	3.18073161897863e-05	0.00185117234319014	9	0	0	0	0	0	0	0	0	0	0	0	0	0	0	0
k__Bacteria|p__Actinobacteria|c__Actinobacteria|o__Actinomycetales|f__Actinomycetaceae|g__Actinomyces|s__Actinomyces_urogenitalis	species	2.07157784743992e-06	0.000181260102229909	1	0	0	0	0	0	0	0	0	0	0	0	0	0	0	0	0	0	0
k__Bacteria|p__Actinobacteria|c__Actinobacteria|o__Actinomycetales|f__Actinomycetaceae|g__Actinomyces|s__Actinomyces_viscosus	species	3.70950888192267e-07	1.74416878609254e-05	4	2.26367258239768e-07	1.31521479890752e-05	2	0	0	0	0	0	0	0	0	0	0	0	0	0	0	0
k__Bacteria|p__Actinobacteria|c__Actinobacteria|o__Actinomycetales|f__Actinomycetaceae|g__Actinotignum	genus	2.20611285266458e-06	0.000193031722992633	1	0	0	0	0	0	0	0	0	0	0	0	0	0	0	0	0	0	0
k__Bacteria|p__Actinobacteria|c__Actinobacteria|o__Actinomycetales|f__Actinomycetaceae|g__Actinotignum|s__Actinotignum_timonense	species	2.20611285266458e-06	0.000193031722992633	1	0	0	0	0	0	0	0	0	0	0	0	0	0	0	0	0	0	0
k__Bacteria|p__Actinobacteria|c__Actinobacteria|o__Bifidobacteriales	order	0.558714379571578	1.00080597721469	7108	0.560493087649402	0.982812499184996	5153	0.489701504424779	0.741208315018085	206	0.434242142857143	0.543805782183236	63	0.514587115384615	0.814766063643926	143	0.57161961038961	0.975496114407734	347	0.570337522123894	0.967414596895634	304
k__Bacteria|p__Actinobacteria|c__Actinobacteria|o__Bifidobacteriales|f__Bifidobacteriaceae	family	0.558714379571578	1.00080597721469	7108	0.560493087649402	0.982812499184996	5153	0.489701504424779	0.741208315018085	206	0.434242142857143	0.543805782183236	63	0.514587115384615	0.814766063643926	143	0.57161961038961	0.975496114407734	347	0.570337522123894	0.967414596895634	304
k__Bacteria|p__Actinobacteria|c__Actinobacteria|o__Bifidobacteriales|f__Bifidobacteriaceae|g__Aeriscardovia	genus	4.41483803552769e-07	2.29864009572445e-05	3	4.07461064831583e-07	2.2392584923478e-05	2	0	0	0	0	0	0	0	0	0	0	0	0	0	0	0
k__Bacteria|p__Actinobacteria|c__Actinobacteria|o__Bifidobacteriales|f__Bifidobacteriaceae|g__Aeriscardovia|s__Aeriscardovia_aeriphila	species	4.41483803552769e-07	2.29864009572445e-05	3	4.07461064831583e-07	2.2392584923478e-05	2	0	0	0	0	0	0	0	0	0	0	0	0	0	0	0
k__Bacteria|p__Actinobacteria|c__Actinobacteria|o__Bifidobacteriales|f__Bifidobacteriaceae|g__Alloscardovia	genus	2.33986415882968e-05	0.00102423223654388	12	1.58275986961246e-05	0.000694064789130894	7	2.15929203539823e-05	0.000241421959313035	2	0	0	0	3.12820512820513e-05	0.000290347329153779	2	1.26753246753247e-05	0.000185106560073518	2	9.58702064896755e-06	0.00017651577014291	1
k__Bacteria|p__Actinobacteria|c__Actinobacteria|o__Bifidobacteriales|f__Bifidobacteriaceae|g__Alloscardovia|s__Alloscardovia_omnicolens	species	2.33986415882968e-05	0.00102423223654388	12	1.58275986961246e-05	0.000694064789130894	7	2.15929203539823e-05	0.000241421959313035	2	0	0	0	3.12820512820513e-05	0.000290347329153779	2	1.26753246753247e-05	0.000185106560073518	2	9.58702064896755e-06	0.00017651577014291	1
k__Bacteria|p__Actinobacteria|c__Actinobacteria|o__Bifidobacteriales|f__Bifidobacteriaceae|g__Bifidobacterium	genus	0.558642135579937	1.00079190881015	7105	0.560443109380659	0.982802227790696	5152	0.489577610619469	0.741105525416095	206	0.434189142857143	0.543764451449453	63	0.51443141025641	0.814645759116035	143	0.571572233766234	0.975504893854757	347	0.570288525073746	0.967422773482336	304
k__Bacteria|p__Actinobacteria|c__Actinobacteria|o__Bifidobacteriales|f__Bifidobacteriaceae|g__Bifidobacterium|s__Bifidobacterium_adolescentis	species	0.357897655433647	0.777512930817573	6114	0.36622275262586	0.795726474414281	4453	0.283032079646018	0.511739101506151	163	0.271406285714286	0.444984755762899	49	0.288248782051282	0.54028552139478	114	0.351034935064935	0.679649085547828	291	0.357068643067847	0.69048958032315	257
k__Bacteria|p__Actinobacteria|c__Actinobacteria|o__Bifidobacteriales|f__Bifidobacteriaceae|g__Bifidobacterium|s__Bifidobacterium_angulatum	species	0.00403111546499478	0.0576154729023616	325	0.00347070626584571	0.0306706468931625	231	0.0020662389380531	0.0164399988784938	9	0.00284057142857143	0.0223082404275435	2	0.00171878205128205	0.0130538273385414	7	0.0019585974025974	0.0163505739930621	14	0.00129005899705015	0.0120991210985532	10
k__Bacteria|p__Actinobacteria|c__Actinobacteria|o__Bifidobacteriales|f__Bifidobacteriaceae|g__Bifidobacterium|s__Bifidobacterium_animalis	species	0.000634966039707419	0.00736092381948844	235	0.000551010503440782	0.00683718989435002	166	0.000355176991150442	0.00301110658353765	4	0.000497571428571429	0.00364179539879825	2	0.000291282051282051	0.00269149310233815	2	0.000562649350649351	0.00530742102745414	10	0.000630058997050147	0.0056513373813366	9
k__Bacteria|p__Actinobacteria|c__Actinobacteria|o__Bifidobacteriales|f__Bifidobacteriaceae|g__Bifidobacterium|s__Bifidobacterium_bifidum	species	0.0426196617032393	0.13248735937733	1945	0.0419222564288301	0.11951457819792	1454	0.0452105752212389	0.143722346757369	47	0.061644	0.183805091651732	16	0.0378366025641026	0.12152581862143	31	0.0426443116883117	0.171059275756992	77	0.044751592920354	0.179494978671998	70
k__Bacteria|p__Actinobacteria|c__Actinobacteria|o__Bifidobacteriales|f__Bifidobacteriaceae|g__Bifidobacterium|s__Bifidobacterium_breve	species	0.000708492685475444	0.0277511265241253	63	0.000272557044549076	0.00888409347745928	48	0.00221407079646018	0.0262477654545099	5	0	0	0	0.0032075641025641	0.0315733190622837	5	0.000692467532467533	0.00727639723048736	5	0.000786430678466077	0.0077509680214531	5
k__Bacteria|p__Actinobacteria|c__Actinobacteria|o__Bifidobacteriales|f__Bifidobacteriaceae|g__Bifidobacterium|s__Bifidobacterium_catenulatum	species	0.0050301828631139	0.0281576140421944	1064	0.00500406917783412	0.0272550708151966	798	0.00334013274336283	0.0186989773809535	19	0.00273742857142857	0.0147771170224379	7	0.00361057692307692	0.0202512839016447	12	0.0025368051948052	0.0140055965162879	38	0.00283250737463127	0.014892770491928	34
k__Bacteria|p__Actinobacteria|c__Actinobacteria|o__Bifidobacteriales|f__Bifidobacteriaceae|g__Bifidobacterium|s__Bifidobacterium_dentium	species	0.00225396812957158	0.0287082991113007	427	0.00172360195581311	0.0185008042564065	309	0.000490619469026549	0.00378120069893992	11	0.000740142857142857	0.00518286432274584	5	0.000378653846153846	0.00295900486466006	6	0.00148571428571429	0.012340925650361	22	0.00167265486725664	0.0131405943831121	20
k__Bacteria|p__Actinobacteria|c__Actinobacteria|o__Bifidobacteriales|f__Bifidobacteriaceae|g__Bifidobacterium|s__Bifidobacterium_gallinarum	species	9.52063740856844e-06	0.000424596252796546	13	7.42665700833031e-06	0.000374117456398453	8	0.00013783185840708	0.0016372690508698	3	0	0	0	0.000199679487179487	0.00196947624276159	3	8.19220779220779e-05	0.00125520580324331	4	9.30383480825959e-05	0.00133750780620569	4
k__Bacteria|p__Actinobacteria|c__Actinobacteria|o__Bifidobacteriales|f__Bifidobacteriaceae|g__Bifidobacterium|s__Bifidobacterium_kashiwanohense	species	0.000187748171368861	0.00573364253948036	22	8.52951829047447e-05	0.00293672138729303	15	0.00144818584070796	0.021771006954326	1	0	0	0	0.00209801282051282	0.0262041717294335	1	0.00103046753246753	0.0170425203776469	2	0.00117029498525074	0.01816071957318	2
k__Bacteria|p__Actinobacteria|c__Actinobacteria|o__Bifidobacteriales|f__Bifidobacteriaceae|g__Bifidobacterium|s__Bifidobacterium_longum	species	0.136303787878788	0.295000099195801	6435	0.132930925389352	0.268310503825713	4671	0.146419513274336	0.343771673931317	184	0.0907098571428571	0.107444041890002	56	0.171417435897436	0.40543868813577	128	0.146870441558442	0.30978885970438	314	0.152708466076696	0.325299271664677	278
k__Bacteria|p__Actinobacteria|c__Actinobacteria|o__Bifidobacteriales|f__Bifidobacteriaceae|g__Bifidobacterium|s__Bifidobacterium_pseudocatenulatum	species	0.00856210815047022	0.0829244718604487	981	0.00787605396595436	0.0530663784050578	725	0.00329464601769912	0.015213264011189	24	0.00359214285714286	0.0146327408245095	9	0.00316115384615385	0.0155110179346723	15	0.0208236363636364	0.288183350267009	42	0.00518333333333333	0.0388230619230486	31
k__Bacteria|p__Actinobacteria|c__Actinobacteria|o__Bifidobacteriales|f__Bifidobacteriaceae|g__Bifidobacterium|s__Bifidobacterium_pseudolongum	species	5.8205329153605e-05	0.00310005102550077	13	2.98333936979355e-05	0.00113089278956463	9	0.000100840707964602	0.00128608819511898	2	0	0	0	0.000146089743589744	0.00154736803542513	2	0.000727246753246753	0.013142118943175	3	0.000825929203539823	0.0140049696781993	3
k__Bacteria|p__Actinobacteria|c__Actinobacteria|o__Bifidobacteriales|f__Bifidobacteriaceae|g__Bifidobacterium|s__Bifidobacterium_pullorum	species	0.000210385318704284	0.0087851287782442	48	0.000210173850054328	0.00997317472874594	31	0.00131261061946903	0.012916364497065	6	2.12857142857143e-05	0.000178089062790825	1	0.00189205128205128	0.0155264631835747	5	0.00080561038961039	0.00967453989021658	8	0.000914926253687316	0.0103070085699113	8
k__Bacteria|p__Actinobacteria|c__Actinobacteria|o__Bifidobacteriales|f__Bifidobacteriaceae|g__Bifidobacterium|s__Bifidobacterium_ruminantium	species	4.79623824451411e-06	0.00041966399457013	1	6.64976457805143e-06	0.00049414507516118	1	0	0	0	0	0	0	0	0	0	0	0	0	0	0	0
k__Bacteria|p__Actinobacteria|c__Actinobacteria|o__Bifidobacteriales|f__Bifidobacteriaceae|g__Bifidobacterium|s__Bifidobacterium_saeculare	species	9.38479623824451e-06	0.00046478717693367	13	8.57116986599058e-06	0.000505100703800677	7	9.89380530973451e-05	0.00103138040214234	4	0	0	0	0.000143333333333333	0.00124005740415168	4	4.81298701298701e-05	0.000741369182216139	4	5.46607669616519e-05	0.000789982091004032	4
k__Bacteria|p__Actinobacteria|c__Actinobacteria|o__Bifidobacteriales|f__Bifidobacteriaceae|g__Bifidobacterium|s__Bifidobacterium_scardovii	species	0.000120201149425287	0.00349937033974501	25	0.000121256791017747	0.00369324157636624	18	5.61061946902655e-05	0.000814588576320934	2	0	0	0	8.12820512820513e-05	0.000980390125079391	2	0.000269246753246753	0.00467692180907754	3	0.000305781710914454	0.00498390138162812	3
k__Bacteria|p__Actinobacteria|c__Actinobacteria|o__Bifidobacteriales|f__Bifidobacteriaceae|g__Gardnerella	genus	9.94775339602926e-06	0.000541315520164697	8	1.34806229626947e-05	0.000636947714738621	7	0	0	0	0	0	0	0	0	0	0	0	0	0	0	0
k__Bacteria|p__Actinobacteria|c__Actinobacteria|o__Bifidobacteriales|f__Bifidobacteriaceae|g__Gardnerella|s__Gardnerella_vaginalis	species	9.94775339602926e-06	0.000541315520164697	8	1.34806229626947e-05	0.000636947714738621	7	0	0	0	0	0	0	0	0	0	0	0	0	0	0	0
k__Bacteria|p__Actinobacteria|c__Actinobacteria|o__Bifidobacteriales|f__Bifidobacteriaceae|g__Parascardovia	genus	1.4294670846395e-05	0.000833032390868132	9	6.25498007968128e-06	0.000199735993559889	6	0	0	0	0	0	0	0	0	0	0	0	0	0	0	0
k__Bacteria|p__Actinobacteria|c__Actinobacteria|o__Bifidobacteriales|f__Bifidobacteriaceae|g__Parascardovia|s__Parascardovia_denticolens	species	1.4294670846395e-05	0.000833032390868132	9	6.25498007968128e-06	0.000199735993559889	6	0	0	0	0	0	0	0	0	0	0	0	0	0	0	0
k__Bacteria|p__Actinobacteria|c__Actinobacteria|o__Bifidobacteriales|f__Bifidobacteriaceae|g__Scardovia	genus	2.41509926854754e-05	0.000599627130106992	38	1.39985512495473e-05	0.000352024525331887	25	0.000102256637168142	0.000895744877158531	4	5.3e-05	0.00044342981406306	1	0.000124358974358974	0.00103710899634804	3	3.47012987012987e-05	0.000438866291121435	3	3.94100294985251e-05	0.000467578686875077	3
k__Bacteria|p__Actinobacteria|c__Actinobacteria|o__Bifidobacteriales|f__Bifidobacteriaceae|g__Scardovia|s__Scardovia_wiggsiae	species	2.41509926854754e-05	0.000599627130106992	38	1.39985512495473e-05	0.000352024525331887	25	0.000102256637168142	0.000895744877158531	4	5.3e-05	0.00044342981406306	1	0.000124358974358974	0.00103710899634804	3	3.47012987012987e-05	0.000438866291121435	3	3.94100294985251e-05	0.000467578686875077	3
k__Bacteria|p__Actinobacteria|c__Actinobacteria|o__Candidatus_Nanopelagicales	order	9.14315569487983e-07	6.54750013783e-05	2	1.2676566461427e-06	7.70944071824597e-05	2	0	0	0	0	0	0	0	0	0	0	0	0	0	0	0
k__Bacteria|p__Actinobacteria|c__Actinobacteria|o__Candidatus_Nanopelagicales|f__Candidatus_Nanopelagicaceae	family	9.14315569487983e-07	6.54750013783e-05	2	1.2676566461427e-06	7.70944071824597e-05	2	0	0	0	0	0	0	0	0	0	0	0	0	0	0	0
k__Bacteria|p__Actinobacteria|c__Actinobacteria|o__Candidatus_Nanopelagicales|f__Candidatus_Nanopelagicaceae|g__Candidatus_Planktophila	genus	9.14315569487983e-07	6.54750013783e-05	2	1.2676566461427e-06	7.70944071824597e-05	2	0	0	0	0	0	0	0	0	0	0	0	0	0	0	0
k__Bacteria|p__Actinobacteria|c__Actinobacteria|o__Candidatus_Nanopelagicales|f__Candidatus_Nanopelagicaceae|g__Candidatus_Planktophila|s__Candidatus_Planktophila_vernalis	species	9.14315569487983e-07	6.54750013783e-05	2	1.2676566461427e-06	7.70944071824597e-05	2	0	0	0	0	0	0	0	0	0	0	0	0	0	0	0
k__Bacteria|p__Actinobacteria|c__Actinobacteria|o__Corynebacteriales	order	2.40203761755486e-05	0.000773693327804625	23	2.77779789931184e-05	0.000886031453303911	17	0	0	0	0	0	0	0	0	0	8.15584415584416e-06	0.000118413895507878	2	9.26253687315634e-06	0.000126173962212062	2
k__Bacteria|p__Actinobacteria|c__Actinobacteria|o__Corynebacteriales|f__Corynebacteriaceae	family	1.98079937304075e-05	0.000747808312388393	17	2.45273451647954e-05	0.000870589223546238	13	0	0	0	0	0	0	0	0	0	5.35064935064935e-06	0.000104987321436151	1	6.07669616519174e-06	0.000111883841998275	1
k__Bacteria|p__Actinobacteria|c__Actinobacteria|o__Corynebacteriales|f__Corynebacteriaceae|g__Corynebacterium	genus	1.98079937304075e-05	0.000747808312388393	17	2.45273451647954e-05	0.000870589223546238	13	0	0	0	0	0	0	0	0	0	5.35064935064935e-06	0.000104987321436151	1	6.07669616519174e-06	0.000111883841998275	1
k__Bacteria|p__Actinobacteria|c__Actinobacteria|o__Corynebacteriales|f__Corynebacteriaceae|g__Corynebacterium|s__Corynebacterium_accolens	species	3.18704284221526e-07	2.78861695738322e-05	1	4.41868888084027e-07	3.28353481316253e-05	1	0	0	0	0	0	0	0	0	0	0	0	0	0	0	0
k__Bacteria|p__Actinobacteria|c__Actinobacteria|o__Corynebacteriales|f__Corynebacteriaceae|g__Corynebacterium|s__Corynebacterium_amycolatum	species	0	0	0	0	0	0	0	0	0	0	0	0	0	0	0	0	0	0	0	0	0
k__Bacteria|p__Actinobacteria|c__Actinobacteria|o__Corynebacteriales|f__Corynebacteriaceae|g__Corynebacterium|s__Corynebacterium_argentoratense	species	1.17306687565308e-05	0.000491405556659138	12	1.51901484969214e-05	0.000574803534684343	10	0	0	0	0	0	0	0	0	0	0	0	0	0	0	0
k__Bacteria|p__Actinobacteria|c__Actinobacteria|o__Corynebacteriales|f__Corynebacteriaceae|g__Corynebacterium|s__Corynebacterium_glutamicum	species	0	0	0	0	0	0	0	0	0	0	0	0	0	0	0	0	0	0	0	0	0
k__Bacteria|p__Actinobacteria|c__Actinobacteria|o__Corynebacteriales|f__Corynebacteriaceae|g__Corynebacterium|s__Corynebacterium_matruchotii	species	7.41379310344828e-06	0.000562638088788327	2	8.79029337196668e-06	0.000653208114061103	1	0	0	0	0	0	0	0	0	0	0	0	0	0	0	0
k__Bacteria|p__Actinobacteria|c__Actinobacteria|o__Corynebacteriales|f__Corynebacteriaceae|g__Corynebacterium|s__Corynebacterium_variabile	species	3.44827586206897e-07	2.44577767173531e-05	2	1.05034407823252e-07	7.80512373620601e-06	1	0	0	0	0	0	0	0	0	0	5.35064935064935e-06	0.000104987321436151	1	6.07669616519174e-06	0.000111883841998275	1
k__Bacteria|p__Actinobacteria|c__Actinobacteria|o__Corynebacteriales|f__Corynebacteriales_unclassified	family	3.34117032392894e-06	0.000189180339614224	5	2.04273813835567e-06	0.000150056656518508	2	0	0	0	0	0	0	0	0	0	2.80519480519481e-06	5.50418966752636e-05	1	3.1858407079646e-06	5.86575482321054e-05	1
k__Bacteria|p__Actinobacteria|c__Actinobacteria|o__Corynebacteriales|f__Corynebacteriales_unclassified|g__Lawsonella	genus	3.34117032392894e-06	0.000189180339614224	5	2.04273813835567e-06	0.000150056656518508	2	0	0	0	0	0	0	0	0	0	2.80519480519481e-06	5.50418966752636e-05	1	3.1858407079646e-06	5.86575482321054e-05	1
k__Bacteria|p__Actinobacteria|c__Actinobacteria|o__Corynebacteriales|f__Corynebacteriales_unclassified|g__Lawsonella|s__Lawsonella_clevelandensis	species	3.34117032392894e-06	0.000189180339614224	5	2.04273813835567e-06	0.000150056656518508	2	0	0	0	0	0	0	0	0	0	2.80519480519481e-06	5.50418966752636e-05	1	3.1858407079646e-06	5.86575482321054e-05	1
k__Bacteria|p__Actinobacteria|c__Actinobacteria|o__Corynebacteriales|f__Mycobacteriaceae	family	8.71212121212121e-07	5.86781109733484e-05	2	1.2078956899674e-06	6.90909788942247e-05	2	0	0	0	0	0	0	0	0	0	0	0	0	0	0	0
k__Bacteria|p__Actinobacteria|c__Actinobacteria|o__Corynebacteriales|f__Mycobacteriaceae|g__Mycolicibacterium	genus	8.71212121212121e-07	5.86781109733484e-05	2	1.2078956899674e-06	6.90909788942247e-05	2	0	0	0	0	0	0	0	0	0	0	0	0	0	0	0
k__Bacteria|p__Actinobacteria|c__Actinobacteria|o__Corynebacteriales|f__Mycobacteriaceae|g__Mycolicibacterium|s__Mycolicibacterium_iranicum	species	8.71212121212121e-07	5.86781109733484e-05	2	1.2078956899674e-06	6.90909788942247e-05	2	0	0	0	0	0	0	0	0	0	0	0	0	0	0	0
k__Bacteria|p__Actinobacteria|c__Actinobacteria|o__Micrococcales	order	0.00111760579937304	0.00588998937314114	1203	0.00110792466497646	0.00560816529937511	883	0.00076283185840708	0.00368564493835241	28	0.000205571428571429	0.00114495318012532	5	0.00101288461538462	0.0043510844046373	23	0.000745558441558442	0.00393123340779986	47	0.000676666666666667	0.00303955371477621	45
k__Bacteria|p__Actinobacteria|c__Actinobacteria|o__Micrococcales|f__Brevibacteriaceae	family	3.21708463949843e-06	0.000263412381481726	2	4.46034045635639e-06	0.000310161143799617	2	0	0	0	0	0	0	0	0	0	0	0	0	0	0	0
k__Bacteria|p__Actinobacteria|c__Actinobacteria|o__Micrococcales|f__Brevibacteriaceae|g__Brevibacterium	genus	3.21708463949843e-06	0.000263412381481726	2	4.46034045635639e-06	0.000310161143799617	2	0	0	0	0	0	0	0	0	0	0	0	0	0	0	0
k__Bacteria|p__Actinobacteria|c__Actinobacteria|o__Micrococcales|f__Brevibacteriaceae|g__Brevibacterium|s__Brevibacterium_aurantiacum	species	1.57523510971787e-06	0.000137830821746072	1	2.18399130749728e-06	0.000162292745273525	1	0	0	0	0	0	0	0	0	0	0	0	0	0	0	0
k__Bacteria|p__Actinobacteria|c__Actinobacteria|o__Micrococcales|f__Brevibacteriaceae|g__Brevibacterium|s__Brevibacterium_linens	species	1.64184952978056e-06	0.000126312243072558	2	2.27634914885911e-06	0.000148728771499296	2	0	0	0	0	0	0	0	0	0	0	0	0	0	0	0
k__Bacteria|p__Actinobacteria|c__Actinobacteria|o__Micrococcales|f__Dermabacteraceae	family	1.04493207941484e-07	9.14300641764989e-06	1	1.44875045273452e-07	1.07656879120083e-05	1	0	0	0	0	0	0	0	0	0	0	0	0	0	0	0
k__Bacteria|p__Actinobacteria|c__Actinobacteria|o__Micrococcales|f__Dermabacteraceae|g__Brachybacterium	genus	1.04493207941484e-07	9.14300641764989e-06	1	1.44875045273452e-07	1.07656879120083e-05	1	0	0	0	0	0	0	0	0	0	0	0	0	0	0	0
k__Bacteria|p__Actinobacteria|c__Actinobacteria|o__Micrococcales|f__Dermabacteraceae|g__Brachybacterium|s__Brachybacterium_alimentarium	species	1.04493207941484e-07	9.14300641764989e-06	1	1.44875045273452e-07	1.07656879120083e-05	1	0	0	0	0	0	0	0	0	0	0	0	0	0	0	0
k__Bacteria|p__Actinobacteria|c__Actinobacteria|o__Micrococcales|f__Micrococcaceae	family	0.0011142842215256	0.00585869457862266	1203	0.00110331944947483	0.005562520643482	883	0.00076283185840708	0.00368564493835241	28	0.000205571428571429	0.00114495318012532	5	0.00101288461538462	0.0043510844046373	23	0.000745558441558442	0.00393123340779986	47	0.000676666666666667	0.00303955371477621	45
k__Bacteria|p__Actinobacteria|c__Actinobacteria|o__Micrococcales|f__Micrococcaceae|g__Kocuria	genus	7.0141065830721e-07	6.13724305784749e-05	1	9.72473741398044e-07	7.22646801093556e-05	1	0	0	0	0	0	0	0	0	0	0	0	0	0	0	0
k__Bacteria|p__Actinobacteria|c__Actinobacteria|o__Micrococcales|f__Micrococcaceae|g__Kocuria|s__Kocuria_polaris	species	5.36833855799373e-07	4.69721954706763e-05	1	7.44295545092358e-07	5.53087216479426e-05	1	0	0	0	0	0	0	0	0	0	0	0	0	0	0	0
k__Bacteria|p__Actinobacteria|c__Actinobacteria|o__Micrococcales|f__Micrococcaceae|g__Kocuria|s__Kocuria_rhizophila	species	0	0	0	0	0	0	0	0	0	0	0	0	0	0	0	0	0	0	0	0	0
k__Bacteria|p__Actinobacteria|c__Actinobacteria|o__Micrococcales|f__Micrococcaceae|g__Kocuria|s__Kocuria_rosea	species	1.64576802507837e-07	1.44002351077986e-05	1	2.28178196305686e-07	1.6955958461413e-05	1	0	0	0	0	0	0	0	0	0	0	0	0	0	0	0
k__Bacteria|p__Actinobacteria|c__Actinobacteria|o__Micrococcales|f__Micrococcaceae|g__Rothia	genus	0.00111358281086729	0.00585850646087572	1202	0.00110234697573343	0.00556224398246647	882	0.00076283185840708	0.00368564493835241	28	0.000205571428571429	0.00114495318012532	5	0.00101288461538462	0.0043510844046373	23	0.000745558441558442	0.00393123340779986	47	0.000676666666666667	0.00303955371477621	45
k__Bacteria|p__Actinobacteria|c__Actinobacteria|o__Micrococcales|f__Micrococcaceae|g__Rothia|s__Rothia_aeria	species	2.53134796238245e-06	0.000150193231722309	5	2.97174936617168e-06	0.000173784564134886	3	0	0	0	0	0	0	0	0	0	1.58441558441558e-06	3.10884786776952e-05	1	0	0	0
k__Bacteria|p__Actinobacteria|c__Actinobacteria|o__Micrococcales|f__Micrococcaceae|g__Rothia|s__Rothia_dentocariosa	species	1.34587251828631e-05	0.000461710959566504	24	8.64541832669323e-06	0.000200184151649099	17	0	0	0	0	0	0	0	0	0	0	0	0	0	0	0
k__Bacteria|p__Actinobacteria|c__Actinobacteria|o__Micrococcales|f__Micrococcaceae|g__Rothia|s__Rothia_mucilaginosa	species	0.00109759665621735	0.00574997850424488	1198	0.00109073161897863	0.00546478380080508	878	0.00076283185840708	0.00368564493835241	28	0.000205571428571429	0.00114495318012532	5	0.00101288461538462	0.0043510844046373	23	0.000743974025974026	0.00391001832228106	47	0.000676666666666667	0.00303955371477621	45
k__Bacteria|p__Actinobacteria|c__Actinobacteria|o__Propionibacteriales	order	0.000148048589341693	0.00274490563931964	84	0.000148440782325244	0.00277675645217572	54	0.000154513274336283	0.00169029832535914	3	2.92857142857143e-05	0.000245021864913551	1	0.000210705128205128	0.00202741949831974	2	0.000153480519480519	0.00149690073577728	8	0.000131474926253687	0.00138974718076363	7
k__Bacteria|p__Actinobacteria|c__Actinobacteria|o__Propionibacteriales|f__Propionibacteriaceae	family	0.000148048589341693	0.00274490563931964	84	0.000148440782325244	0.00277675645217572	54	0.000154513274336283	0.00169029832535914	3	2.92857142857143e-05	0.000245021864913551	1	0.000210705128205128	0.00202741949831974	2	0.000153480519480519	0.00149690073577728	8	0.000131474926253687	0.00138974718076363	7
k__Bacteria|p__Actinobacteria|c__Actinobacteria|o__Propionibacteriales|f__Propionibacteriaceae|g__Cutibacterium	genus	5.99908568443051e-05	0.00164742243892522	39	6.25896414342629e-05	0.00183170473905173	24	0.000113672566371681	0.00157780698970285	2	2.92857142857143e-05	0.000245021864913551	1	0.000151538461538462	0.00189271477797613	1	0.000104909090909091	0.00128991220411243	5	0.000119144542772861	0.00137426952292814	5
k__Bacteria|p__Actinobacteria|c__Actinobacteria|o__Propionibacteriales|f__Propionibacteriaceae|g__Cutibacterium|s__Cutibacterium_acnes	species	5.94905956112853e-05	0.00164685889535346	38	6.25896414342629e-05	0.00183170473905173	24	0.000113672566371681	0.00157780698970285	2	2.92857142857143e-05	0.000245021864913551	1	0.000151538461538462	0.00189271477797613	1	0.000104909090909091	0.00128991220411243	5	0.000119144542772861	0.00137426952292814	5
k__Bacteria|p__Actinobacteria|c__Actinobacteria|o__Propionibacteriales|f__Propionibacteriaceae|g__Cutibacterium|s__Cutibacterium_avidum	species	5.00261233019854e-07	4.37721432244988e-05	1	0	0	0	0	0	0	0	0	0	0	0	0	0	0	0	0	0	0
k__Bacteria|p__Actinobacteria|c__Actinobacteria|o__Propionibacteriales|f__Propionibacteriaceae|g__Propionibacterium	genus	8.80577324973877e-05	0.00219797019414008	45	8.58511408909815e-05	0.00208949344923923	30	4.08407079646018e-05	0.000613970467134433	1	0	0	0	5.91666666666667e-05	0.000738991429810477	1	4.85714285714286e-05	0.000766195814910075	3	1.2330383480826e-05	0.000213839644318814	2
k__Bacteria|p__Actinobacteria|c__Actinobacteria|o__Propionibacteriales|f__Propionibacteriaceae|g__Propionibacterium|s__Propionibacterium_acidifaciens	species	4.55590386624869e-06	0.000175226825128733	8	3.25244476638899e-06	0.00015936865231727	4	0	0	0	0	0	0	0	0	0	6.49350649350649e-07	1.27411797859406e-05	1	7.37463126843658e-07	1.35781361648392e-05	1
k__Bacteria|p__Actinobacteria|c__Actinobacteria|o__Propionibacteriales|f__Propionibacteriaceae|g__Propionibacterium|s__Propionibacterium_freudenreichii	species	8.3501828631139e-05	0.00219114798361137	37	8.25986961245925e-05	0.00208353591276574	26	4.08407079646018e-05	0.000613970467134433	1	0	0	0	5.91666666666667e-05	0.000738991429810477	1	4.79220779220779e-05	0.000766130594391281	2	1.15929203539823e-05	0.000213448300511272	1
k__Bacteria|p__Actinobacteria|c__Coriobacteriia	class	0.370346065830721	0.4322150295207	7632	0.365779005795002	0.40655906815525	5506	0.452778849557522	0.793864311011791	225	0.404844142857143	0.55394278665877	69	0.474288012820513	0.881325169049002	156	0.409316935064935	0.628570568386417	384	0.419067463126844	0.661392475825179	339
k__Bacteria|p__Actinobacteria|c__Coriobacteriia|o__Coriobacteriales	order	0.318529050417973	0.401584271569808	7273	0.315289420499819	0.37583837783191	5267	0.390264513274336	0.757064551652548	208	0.347667142857143	0.531602836145101	65	0.409378717948718	0.839640837954495	143	0.349286337662338	0.608425484155739	363	0.356099439528024	0.64057712986809	321
k__Bacteria|p__Actinobacteria|c__Coriobacteriia|o__Coriobacteriales|f__Atopobiaceae	family	0.00162652560083595	0.0341587074668258	408	0.00192420862006519	0.0397571745304192	301	0.000862654867256637	0.0101384828159465	7	1.11428571428571e-05	9.32278315280827e-05	1	0.00124474358974359	0.0121955460113303	6	0.000606103896103896	0.00782625757929745	20	0.000680058997050148	0.00833770852383685	19
k__Bacteria|p__Actinobacteria|c__Coriobacteriia|o__Coriobacteriales|f__Atopobiaceae|g__Atopobium	genus	2.42332810867294e-05	0.00101345806850178	21	2.29282868525896e-05	0.000993167434113133	15	0	0	0	0	0	0	0	0	0	0	0	0	0	0	0
k__Bacteria|p__Actinobacteria|c__Coriobacteriia|o__Coriobacteriales|f__Atopobiaceae|g__Atopobium|s__Atopobium_deltae	species	1.22126436781609e-06	3.63714798048611e-05	12	1.25316914161536e-06	3.79680607953777e-05	9	0	0	0	0	0	0	0	0	0	0	0	0	0	0	0
k__Bacteria|p__Actinobacteria|c__Coriobacteriia|o__Coriobacteriales|f__Atopobiaceae|g__Atopobium|s__Atopobium_minutum	species	1.69683908045977e-05	0.000956219691705195	3	1.46830858384643e-05	0.000914378383088114	2	0	0	0	0	0	0	0	0	0	0	0	0	0	0	0
k__Bacteria|p__Actinobacteria|c__Coriobacteriia|o__Coriobacteriales|f__Atopobiaceae|g__Atopobium|s__Atopobium_rimae	species	6.87042842215256e-07	5.62570685357997e-05	2	6.33828323071351e-08	4.70998846150362e-06	1	0	0	0	0	0	0	0	0	0	0	0	0	0	0	0
k__Bacteria|p__Actinobacteria|c__Coriobacteriia|o__Coriobacteriales|f__Atopobiaceae|g__Atopobium|s__Atopobium_vaginae	species	5.35658307210031e-06	0.000329426956591829	4	6.92864904020282e-06	0.000386122450761437	3	0	0	0	0	0	0	0	0	0	0	0	0	0	0	0
k__Bacteria|p__Actinobacteria|c__Coriobacteriia|o__Coriobacteriales|f__Atopobiaceae|g__Olsenella	genus	0.00160229231974922	0.0341281103699366	389	0.00190128214415067	0.0397260384054389	287	0.000862654867256637	0.0101384828159465	7	1.11428571428571e-05	9.32278315280827e-05	1	0.00124474358974359	0.0121955460113303	6	0.000606103896103896	0.00782625757929745	20	0.000680058997050148	0.00833770852383685	19
k__Bacteria|p__Actinobacteria|c__Coriobacteriia|o__Coriobacteriales|f__Atopobiaceae|g__Olsenella|s__Olsenella_scatoligenes	species	0.00159900600835946	0.0341275627667223	386	0.00189676204273814	0.0397254187184657	285	0.000862654867256637	0.0101384828159465	7	1.11428571428571e-05	9.32278315280827e-05	1	0.00124474358974359	0.0121955460113303	6	0.000605584415584416	0.00782629124288807	19	0.000679469026548673	0.00833774966880862	18
k__Bacteria|p__Actinobacteria|c__Coriobacteriia|o__Coriobacteriales|f__Atopobiaceae|g__Olsenella|s__Olsenella_uli	species	3.28631138975967e-06	0.00021883341206165	3	4.52010141253169e-06	0.000257653356970253	2	0	0	0	0	0	0	0	0	0	5.19480519480519e-07	1.01929438287525e-05	1	5.89970501474926e-07	1.08625089318714e-05	1
k__Bacteria|p__Actinobacteria|c__Coriobacteriia|o__Coriobacteriales|f__Coriobacteriaceae	family	0.316902526123302	0.399046295425507	7269	0.31336522455632	0.372342858157793	5264	0.389401902654867	0.756537446393125	208	0.347656142857143	0.531525283356517	65	0.408133974358974	0.839000772768824	143	0.348680233766234	0.607969763917768	362	0.355419380530973	0.640094912324214	320
k__Bacteria|p__Actinobacteria|c__Coriobacteriia|o__Coriobacteriales|f__Coriobacteriaceae|g__Collinsella	genus	0.313333808777429	0.396260860669148	7156	0.310163538572981	0.370307063637067	5185	0.386261946902655	0.756100657407592	204	0.344024142857143	0.530745765548634	63	0.405214807692308	0.838632693293055	141	0.344514701298701	0.6048217580941	357	0.350690383480826	0.636745442230049	315
k__Bacteria|p__Actinobacteria|c__Coriobacteriia|o__Coriobacteriales|f__Coriobacteriaceae|g__Collinsella|s__Collinsella_aerofaciens	species	0.3060653892372	0.37754109602641	7091	0.30397748098515	0.362608874830178	5139	0.358536283185841	0.551567850660391	202	0.342140571428571	0.529772091536241	62	0.365893333333333	0.56258849181415	140	0.321831142857143	0.449089818927479	351	0.327370589970502	0.46821043156373	310
k__Bacteria|p__Actinobacteria|c__Coriobacteriia|o__Coriobacteriales|f__Coriobacteriaceae|g__Collinsella|s__Collinsella_intestinalis	species	0.00397191353187043	0.0504356138363804	604	0.00393784860557769	0.0545878181351805	426	0.00411358407079646	0.0300125257848491	24	0.000710285714285714	0.00373651545470793	4	0.00564070512820513	0.0359687326960188	20	0.00633849350649351	0.0473577176075389	40	0.0048494395280236	0.0406106821503226	34
k__Bacteria|p__Actinobacteria|c__Coriobacteriia|o__Coriobacteriales|f__Coriobacteriaceae|g__Collinsella|s__Collinsella_stercoris	species	0.00329650600835946	0.0643423457403223	3412	0.00224820173850054	0.0277939830339151	2457	0.0236120796460177	0.315850135351299	92	0.001173	0.00461551678768383	22	0.0336808974358974	0.380099843272743	70	0.0163451168831169	0.243223584811146	182	0.018470383480826	0.259172966780133	163
k__Bacteria|p__Actinobacteria|c__Coriobacteriia|o__Coriobacteriales|f__Coriobacteriaceae|g__Enorma	genus	0.00356868338557994	0.0391186769258906	1277	0.00320162803332126	0.0217884744140352	918	0.00313982300884956	0.0160629738484947	39	0.00363228571428571	0.0137970711207628	13	0.00291884615384615	0.0170189509536656	26	0.00416555844155844	0.0400330053578494	53	0.00472899705014749	0.0426390315695877	51
k__Bacteria|p__Actinobacteria|c__Coriobacteriia|o__Coriobacteriales|f__Coriobacteriaceae|g__Enorma|s__Enorma_massiliensis	species	0.00234537878787879	0.0371412695155692	577	0.0019261209706628	0.0175626648855703	413	0.00209384955752212	0.0146601352655401	19	0.00152614285714286	0.00860165021121573	6	0.00234858974358974	0.0166982749910212	13	0.00341901298701299	0.0385218651258382	24	0.00388294985250737	0.0410375784725893	24
k__Bacteria|p__Actinobacteria|c__Coriobacteriia|o__Coriobacteriales|f__Coriobacteriaceae|g__Enorma|s__[Collinsella]_massiliensis	species	0.00122330721003135	0.0112260130510232	949	0.00127551068453459	0.0121226502620879	683	0.00104597345132743	0.00672130233274631	31	0.00210614285714286	0.0109531987641831	11	0.00057025641025641	0.00338163044254671	20	0.000746623376623377	0.00441336936973589	40	0.000846135693215339	0.00469520391002146	38
k__Bacteria|p__Actinobacteria|c__Coriobacteriia|o__Eggerthellales	order	0.0518170545977011	0.100779555930996	6805	0.0504896305686345	0.0964825600816009	4887	0.0625141150442478	0.112592002069873	203	0.057177	0.0928127809063235	62	0.0649089743589744	0.120617937467614	141	0.0600302597402597	0.107586704767089	348	0.0629675516224189	0.113226293197325	306
k__Bacteria|p__Actinobacteria|c__Coriobacteriia|o__Eggerthellales|f__Eggerthellaceae	family	0.0518170545977011	0.100779555930996	6805	0.0504896305686345	0.0964825600816009	4887	0.0625141150442478	0.112592002069873	203	0.057177	0.0928127809063235	62	0.0649089743589744	0.120617937467614	141	0.0600302597402597	0.107586704767089	348	0.0629675516224189	0.113226293197325	306
k__Bacteria|p__Actinobacteria|c__Coriobacteriia|o__Eggerthellales|f__Eggerthellaceae|g__Adlercreutzia	genus	0.00596978317659352	0.0198637963521068	3445	0.00599659181455994	0.0211308745857894	2498	0.00626026548672566	0.0178397618549216	93	0.0106154285714286	0.027688632768634	34	0.00430602564102564	0.0104061979471595	59	0.00600568831168831	0.0150436500864461	175	0.00613976401179941	0.0153437183512848	160
k__Bacteria|p__Actinobacteria|c__Coriobacteriia|o__Eggerthellales|f__Eggerthellaceae|g__Adlercreutzia|s__Adlercreutzia_equolifaciens	species	0.00596978317659352	0.0198637963521068	3445	0.00599659181455994	0.0211308745857894	2498	0.00626026548672566	0.0178397618549216	93	0.0106154285714286	0.027688632768634	34	0.00430602564102564	0.0104061979471595	59	0.00600568831168831	0.0150436500864461	175	0.00613976401179941	0.0153437183512848	160
k__Bacteria|p__Actinobacteria|c__Coriobacteriia|o__Eggerthellales|f__Eggerthellaceae|g__Asaccharobacter	genus	0.0111859103970742	0.0312878848326794	4156	0.011189505613908	0.032241793844955	2999	0.0140497345132743	0.0360833609043202	116	0.0174161428571429	0.0353237233701788	41	0.0125391666666667	0.0364299542464419	75	0.0124190649350649	0.030918935038501	221	0.0131812684365782	0.0325167001223655	196
k__Bacteria|p__Actinobacteria|c__Coriobacteriia|o__Eggerthellales|f__Eggerthellaceae|g__Asaccharobacter|s__Asaccharobacter_celatus	species	0.0111859103970742	0.0312878848326794	4156	0.011189505613908	0.032241793844955	2999	0.0140497345132743	0.0360833609043202	116	0.0174161428571429	0.0353237233701788	41	0.0125391666666667	0.0364299542464419	75	0.0124190649350649	0.030918935038501	221	0.0131812684365782	0.0325167001223655	196
k__Bacteria|p__Actinobacteria|c__Coriobacteriia|o__Eggerthellales|f__Eggerthellaceae|g__Denitrobacterium	genus	3.8662486938349e-07	3.38291237453046e-05	1	5.36037667511771e-07	3.98330452744307e-05	1	0	0	0	0	0	0	0	0	0	0	0	0	0	0	0
k__Bacteria|p__Actinobacteria|c__Coriobacteriia|o__Eggerthellales|f__Eggerthellaceae|g__Denitrobacterium|s__Denitrobacterium_detoxificans	species	3.8662486938349e-07	3.38291237453046e-05	1	5.36037667511771e-07	3.98330452744307e-05	1	0	0	0	0	0	0	0	0	0	0	0	0	0	0	0
k__Bacteria|p__Actinobacteria|c__Coriobacteriia|o__Eggerthellales|f__Eggerthellaceae|g__Eggerthella	genus	0.00625253396029258	0.0369913796667026	1409	0.00544333936979355	0.0349552969629416	945	0.0138254424778761	0.0456997723021681	66	0.0117222857142857	0.0325500508324111	23	0.0147691666666667	0.0505678146900465	43	0.00752701298701299	0.0260420330940021	87	0.00780766961651917	0.0273364145406427	73
k__Bacteria|p__Actinobacteria|c__Coriobacteriia|o__Eggerthellales|f__Eggerthellaceae|g__Eggerthella|s__Eggerthella_lenta	species	0.00625253396029258	0.0369913796667026	1409	0.00544333936979355	0.0349552969629416	945	0.0138254424778761	0.0456997723021681	66	0.0117222857142857	0.0325500508324111	23	0.0147691666666667	0.0505678146900465	43	0.00752701298701299	0.0260420330940021	87	0.00780766961651917	0.0273364145406427	73
k__Bacteria|p__Actinobacteria|c__Coriobacteriia|o__Eggerthellales|f__Eggerthellaceae|g__Enterorhabdus	genus	0.000326709770114943	0.0110919690910732	204	0.000154281057587831	0.00330423783139235	142	0.00114212389380531	0.011318591899178	12	5.95714285714286e-05	0.000248452810754563	5	0.00162788461538462	0.0136078164449519	7	0.00135306493506493	0.0156914894979745	12	0.00150218289085546	0.016709297945289	10
k__Bacteria|p__Actinobacteria|c__Coriobacteriia|o__Eggerthellales|f__Eggerthellaceae|g__Enterorhabdus|s__Enterorhabdus_caecimuris	species	0.000326709770114943	0.0110919690910732	204	0.000154281057587831	0.00330423783139235	142	0.00114212389380531	0.011318591899178	12	5.95714285714286e-05	0.000248452810754563	5	0.00162788461538462	0.0136078164449519	7	0.00135306493506493	0.0156914894979745	12	0.00150218289085546	0.016709297945289	10
k__Bacteria|p__Actinobacteria|c__Coriobacteriia|o__Eggerthellales|f__Eggerthellaceae|g__Gordonibacter	genus	0.00375937826541275	0.0127433948415994	2321	0.00340014849692141	0.0113943180411208	1601	0.0076866814159292	0.0269527632070185	82	0.00533614285714286	0.0116410774804926	28	0.00874141025641026	0.0314735697504598	54	0.00461516883116883	0.0126384591844639	133	0.00467333333333333	0.0132539722228628	110
k__Bacteria|p__Actinobacteria|c__Coriobacteriia|o__Eggerthellales|f__Eggerthellaceae|g__Gordonibacter|s__Gordonibacter_pamelaeae	species	0.00375937826541275	0.0127433948415994	2321	0.00340014849692141	0.0113943180411208	1601	0.0076866814159292	0.0269527632070185	82	0.00533614285714286	0.0116410774804926	28	0.00874141025641026	0.0314735697504598	54	0.00461516883116883	0.0126384591844639	133	0.00467333333333333	0.0132539722228628	110
k__Bacteria|p__Actinobacteria|c__Coriobacteriia|o__Eggerthellales|f__Eggerthellaceae|g__Slackia	genus	0.0243223119122257	0.0702197230604459	3418	0.0243052245563202	0.0668819593727923	2479	0.0195498672566372	0.0561989172808325	93	0.012027	0.0282363319943075	25	0.0229255128205128	0.064751107254649	68	0.0281099480519481	0.0817353944393979	170	0.0296629793510324	0.0857928367151346	154
k__Bacteria|p__Actinobacteria|c__Coriobacteriia|o__Eggerthellales|f__Eggerthellaceae|g__Slackia|s__Slackia_exigua	species	3.10867293625914e-06	0.000168427240320719	7	2.94096341905107e-06	0.000185262796332068	4	0	0	0	0	0	0	0	0	0	1.49350649350649e-05	0.00025169127592474	2	2.62536873156342e-06	4.83381647468276e-05	1
k__Bacteria|p__Actinobacteria|c__Coriobacteriia|o__Eggerthellales|f__Eggerthellaceae|g__Slackia|s__Slackia_isoflavoniconvertens	species	0.0243192032392894	0.0702195749644133	3414	0.0243022835929011	0.0668827669475724	2476	0.0195498672566372	0.0561989172808325	93	0.012027	0.0282363319943075	25	0.0229255128205128	0.064751107254649	68	0.028095012987013	0.0817308662564105	169	0.0296603539823009	0.0857937334223711	153
k__Bacteria|p__Bacteroidetes	phylum	23.2355836755486	14.0630673967599	7655	22.9218554418689	13.9683849285233	5521	27.1452155752212	13.5814642200525	226	27.7602511428571	13.7060936609771	70	26.8692380769231	13.5604131544854	156	23.6584902077922	12.9709544634824	385	23.8695651622419	13.1961700818867	339
k__Bacteria|p__Bacteroidetes|c__Bacteroidetes_unclassified	class	1.00757575757576e-05	0.000633181422698918	9	1.21532053603767e-05	0.000736533328280194	6	0	0	0	0	0	0	0	0	0	0	0	0	0	0	0
k__Bacteria|p__Bacteroidetes|c__Bacteroidetes_unclassified|o__Bacteroidetes_Order_II_Incertae_sedis	order	9.16797283176593e-06	0.00062819285044199	8	1.08946034045636e-05	0.000730589822663927	5	0	0	0	0	0	0	0	0	0	0	0	0	0	0	0
k__Bacteria|p__Bacteroidetes|c__Bacteroidetes_unclassified|o__Bacteroidetes_Order_II_Incertae_sedis|f__Rhodothermaceae|g__Salinibacter	genus	9.16797283176593e-06	0.00062819285044199	8	1.08946034045636e-05	0.000730589822663927	5	0	0	0	0	0	0	0	0	0	0	0	0	0	0	0
k__Bacteria|p__Bacteroidetes|c__Bacteroidetes_unclassified|o__Bacteroidetes_Order_II_Incertae_sedis|f__Rhodothermaceae|g__Salinibacter|s__Salinibacter_ruber	species	9.16797283176593e-06	0.00062819285044199	8	1.08946034045636e-05	0.000730589822663927	5	0	0	0	0	0	0	0	0	0	0	0	0	0	0	0
k__Bacteria|p__Bacteroidetes|c__Bacteroidetes_unclassified|o__Bacteroidetes_unclassified	order	9.0778474399164e-07	7.94298682533334e-05	1	1.25860195581311e-06	9.3526913735572e-05	1	0	0	0	0	0	0	0	0	0	0	0	0	0	0	0
k__Bacteria|p__Bacteroidetes|c__Bacteroidetes_unclassified|o__Bacteroidetes_unclassified|f__Bacteroidetes_unclassified	family	9.0778474399164e-07	7.94298682533334e-05	1	1.25860195581311e-06	9.3526913735572e-05	1	0	0	0	0	0	0	0	0	0	0	0	0	0	0	0
k__Bacteria|p__Bacteroidetes|c__Bacteroidetes_unclassified|o__Bacteroidetes_unclassified|f__Bacteroidetes_unclassified|g__Bacteroidetes_unclassified	genus	9.0778474399164e-07	7.94298682533334e-05	1	1.25860195581311e-06	9.3526913735572e-05	1	0	0	0	0	0	0	0	0	0	0	0	0	0	0	0
k__Bacteria|p__Bacteroidetes|c__Bacteroidetes_unclassified|o__Bacteroidetes_unclassified|f__Bacteroidetes_unclassified|g__Bacteroidetes_unclassified|s__Bacteroidetes_bacterium_oral_taxon_272	species	9.0778474399164e-07	7.94298682533334e-05	1	1.25860195581311e-06	9.3526913735572e-05	1	0	0	0	0	0	0	0	0	0	0	0	0	0	0	0
k__Bacteria|p__Bacteroidetes|c__Bacteroidia	class	23.2355733960293	14.0630694019139	7655	22.9218430061572	13.9683869088013	5521	27.1452155752212	13.5814642200525	226	27.7602511428571	13.7060936609771	70	26.8692380769231	13.5604131544854	156	23.6584902077922	12.9709544634824	385	23.8695651622419	13.1961700818867	339
k__Bacteria|p__Bacteroidetes|c__Bacteroidia|o__Bacteroidales	order	23.2355733960293	14.0630694019139	7655	22.9218430061572	13.9683869088013	5521	27.1452155752212	13.5814642200525	226	27.7602511428571	13.7060936609771	70	26.8692380769231	13.5604131544854	156	23.6584902077922	12.9709544634824	385	23.8695651622419	13.1961700818867	339
k__Bacteria|p__Bacteroidetes|c__Bacteroidia|o__Bacteroidales|f__Bacteroidaceae	family	8.83331778866249	9.99975331820585	7648	8.64836978268743	9.81970525686064	5516	12.099440619469	11.7100389827081	225	12.2692702857143	10.4832228765545	70	12.023235	12.2519896116202	155	9.50319561038961	9.39833328699167	384	9.71772902654867	9.58652661076653	338
k__Bacteria|p__Bacteroidetes|c__Bacteroidia|o__Bacteroidales|f__Bacteroidaceae|g__Bacteroides	genus	8.83304387931035	9.99971230153848	7648	8.64799001992032	9.81964018748152	5516	12.099440619469	11.7100389827081	225	12.2692702857143	10.4832228765545	70	12.023235	12.2519896116202	155	9.50319561038961	9.39833328699167	384	9.71772902654867	9.58652661076653	338
k__Bacteria|p__Bacteroidetes|c__Bacteroidia|o__Bacteroidales|f__Bacteroidaceae|g__Bacteroides|s__Bacteroides_caccae	species	0.174053689916405	0.460702379402502	5429	0.169672950018109	0.472361242122133	3962	0.270014380530973	0.475264138049865	155	0.259200428571429	0.399208893762694	49	0.274866794871795	0.506817184152473	106	0.210289974025974	0.424400064876204	269	0.221024306784661	0.447109917970591	235
k__Bacteria|p__Bacteroidetes|c__Bacteroidia|o__Bacteroidales|f__Bacteroidaceae|g__Bacteroides|s__Bacteroides_caecimuris	species	2.96760710553814e-06	0.000153837214075661	4	1.08475190148497e-06	7.25073022649738e-05	2	0	0	0	0	0	0	0	0	0	0	0	0	0	0	0
k__Bacteria|p__Bacteroidetes|c__Bacteroidia|o__Bacteroidales|f__Bacteroidaceae|g__Bacteroides|s__Bacteroides_cellulosilyticus	species	0.151184043887147	0.803681269361075	3036	0.146912243752264	0.816920738249886	2196	0.225524557522124	0.858619251289225	95	0.218213571428571	0.575464766523762	31	0.228805128205128	0.960579931167583	64	0.217558337662338	0.956201790724222	148	0.235581563421829	1.01311410032052	134
k__Bacteria|p__Bacteroidetes|c__Bacteroidia|o__Bacteroidales|f__Bacteroidaceae|g__Bacteroides|s__Bacteroides_clarus	species	0.0428841901776385	0.246071574587419	1704	0.0434653314016661	0.245418942852243	1215	0.0804866814159292	0.323654676626604	60	0.0237065714285714	0.0694495690429282	15	0.105964935897436	0.384452104589404	45	0.0382226233766234	0.196218282443903	90	0.0398646017699115	0.205396903873386	78
k__Bacteria|p__Bacteroidetes|c__Bacteroidia|o__Bacteroidales|f__Bacteroidaceae|g__Bacteroides|s__Bacteroides_coprocola	species	0.0611267881400209	0.444395314422702	1068	0.0641853712423035	0.477569903794934	797	0.094548982300885	0.507805294975089	25	0.221248285714286	0.8493182686455	10	0.0376967307692308	0.206654210013588	15	0.0503206493506494	0.325138822266166	43	0.0545541592920354	0.345133115944278	38
k__Bacteria|p__Bacteroidetes|c__Bacteroidia|o__Bacteroidales|f__Bacteroidaceae|g__Bacteroides|s__Bacteroides_coprophilus	species	0.0257681230407523	0.159385073025512	705	0.0276886037667512	0.166549482011591	534	0.0203001327433628	0.140918584849488	12	0.0386215714285714	0.223812725497449	5	0.0120789743589744	0.0794197671841616	7	0.0134893766233766	0.079746368096675	25	0.0144569911504425	0.084168639069159	23
k__Bacteria|p__Bacteroidetes|c__Bacteroidia|o__Bacteroidales|f__Bacteroidaceae|g__Bacteroides|s__Bacteroides_dorei	species	0.895117489550679	2.86776487347443	5962	0.84457268743209	2.68482930910096	4307	1.23983420353982	3.83459585121695	157	1.60983857142857	4.31288720068469	52	1.0738066025641	3.60203892592345	105	0.773702051948052	2.38384847496969	273	0.826083126843658	2.51535112937725	245
k__Bacteria|p__Bacteroidetes|c__Bacteroidia|o__Bacteroidales|f__Bacteroidaceae|g__Bacteroides|s__Bacteroides_eggerthii	species	0.249212127742947	1.28666343193483	2556	0.256413326693227	1.34588893298455	1844	0.183116504424779	0.601992867649659	57	0.205823	0.710529678151693	15	0.172927692307692	0.548616236001964	42	0.203989532467532	0.793484994415648	114	0.216101415929204	0.835837424548989	98
k__Bacteria|p__Bacteroidetes|c__Bacteroidia|o__Bacteroidales|f__Bacteroidaceae|g__Bacteroides|s__Bacteroides_faecichinchillae	species	1.17933646812957e-05	0.000276039375901453	26	1.19540021731257e-05	0.000279581808024903	19	4.98672566371681e-05	0.00054786411947854	2	5.88571428571429e-05	0.00049243418704577	1	4.58333333333333e-05	0.000572458149853186	1	3.03896103896104e-05	0.000420584419657269	3	3.32448377581121e-05	0.000447617726666663	2
k__Bacteria|p__Bacteroidetes|c__Bacteroidia|o__Bacteroidales|f__Bacteroidaceae|g__Bacteroides|s__Bacteroides_faecis	species	0.0346614746603971	0.195884749741792	927	0.0334542810575878	0.181918276746701	678	0.0460678761061947	0.227229195903662	25	0.0838112857142857	0.347480439511709	9	0.0291317307692308	0.142370267579061	16	0.0307934545454545	0.135473826543726	47	0.0335582005899705	0.143042405693676	43
k__Bacteria|p__Bacteroidetes|c__Bacteroidia|o__Bacteroidales|f__Bacteroidaceae|g__Bacteroides|s__Bacteroides_faecis_CAG_32	species	0.00719904258098224	0.0722362169167637	387	0.00718256609923941	0.0698783133640029	285	0.00298362831858407	0.0306492478084086	7	0.000846285714285714	0.00453092535304494	3	0.00394269230769231	0.0367625248939145	4	0.00662568831168831	0.0614249623660726	14	0.00707126843657817	0.0649341840652566	13
k__Bacteria|p__Bacteroidetes|c__Bacteroidia|o__Bacteroidales|f__Bacteroidaceae|g__Bacteroides|s__Bacteroides_finegoldii	species	0.0344584704806688	0.213396935233138	1641	0.0349822111553785	0.223368471512115	1179	0.0606911946902655	0.343983886241314	50	0.0299024285714286	0.10362640730585	16	0.0745066666666667	0.407874286124684	34	0.0510369090909091	0.223513699385692	88	0.0455744542772861	0.214063065720923	73
k__Bacteria|p__Bacteroidetes|c__Bacteroidia|o__Bacteroidales|f__Bacteroidaceae|g__Bacteroides|s__Bacteroides_fluxus	species	0.00580956504702194	0.0898872002806743	117	0.00532688156465049	0.0831233175178813	85	0.0155195132743363	0.212914686942357	3	0.00450942857142857	0.0308317473255571	2	0.0204599358974359	0.255544517453693	1	0.0146774805194805	0.17475851912246	9	0.0166691150442478	0.186181760257199	9
k__Bacteria|p__Bacteroidetes|c__Bacteroidia|o__Bacteroidales|f__Bacteroidaceae|g__Bacteroides|s__Bacteroides_fragilis	species	0.146948763061651	1.17524292405741	2882	0.139345592176748	1.15790802223141	2035	0.20444314159292	1.0182849326795	81	0.176113142857143	0.939351069306556	25	0.217155320512821	1.05444620970956	56	0.130776545454545	0.515132105112332	143	0.13500017699115	0.540417767763209	128
k__Bacteria|p__Bacteroidetes|c__Bacteroidia|o__Bacteroidales|f__Bacteroidaceae|g__Bacteroides|s__Bacteroides_galacturonicus	species	0.000665794148380355	0.00634429167940242	399	0.000609232162260051	0.0062291189158448	274	0.000799424778761062	0.00465922808352592	10	0.000354142857142857	0.00254995680148527	2	0.000999230769230769	0.00533740719202674	8	0.000565844155844156	0.00409701560292969	14	0.000642625368731563	0.00436124655223867	14
k__Bacteria|p__Bacteroidetes|c__Bacteroidia|o__Bacteroidales|f__Bacteroidaceae|g__Bacteroides|s__Bacteroides_graminisolvens	species	1.16105015673981e-05	0.000899489226025279	2	1.60974284679464e-05	0.00105912130841978	2	0	0	0	0	0	0	0	0	0	0	0	0	0	0	0
k__Bacteria|p__Bacteroidetes|c__Bacteroidia|o__Bacteroidales|f__Bacteroidaceae|g__Bacteroides|s__Bacteroides_intestinalis	species	0.0671723902821317	0.493597766484293	1632	0.0635421278522275	0.384096085717426	1210	0.0858994247787611	0.382553340479615	37	0.0901654285714286	0.336096245073807	9	0.0839851923076923	0.402668159588531	28	0.0695698701298701	0.330811762844342	78	0.0707626253687316	0.343619264797724	65
k__Bacteria|p__Bacteroidetes|c__Bacteroidia|o__Bacteroidales|f__Bacteroidaceae|g__Bacteroides|s__Bacteroides_massiliensis	species	0.120793594566353	0.43816194119188	3016	0.118890061571894	0.395339309826475	2219	0.144517566371681	0.453612584973181	80	0.208644428571429	0.675336461690615	24	0.115742692307692	0.304911260320317	56	0.106975636363636	0.349171765029663	134	0.112565427728614	0.368323679694514	113
k__Bacteria|p__Bacteroidetes|c__Bacteroidia|o__Bacteroidales|f__Bacteroidaceae|g__Bacteroides|s__Bacteroides_nordii	species	0.0010896381922675	0.0132793229412851	516	0.00105435349511047	0.0132847618700058	364	0.00146712389380531	0.0134961549142349	17	0.000232285714285714	0.000716301230919052	9	0.00202121794871795	0.0162228151704757	8	0.00126953246753247	0.0106970117658318	32	0.00127374631268437	0.0110181950838541	28
k__Bacteria|p__Bacteroidetes|c__Bacteroidia|o__Bacteroidales|f__Bacteroidaceae|g__Bacteroides|s__Bacteroides_oleiciplenus	species	0	0	0	0	0	0	0	0	0	0	0	0	0	0	0	0	0	0	0	0	0
k__Bacteria|p__Bacteroidetes|c__Bacteroidia|o__Bacteroidales|f__Bacteroidaceae|g__Bacteroides|s__Bacteroides_ovatus	species	0.188925265151515	0.684062707646523	6037	0.178715498007968	0.661561446370421	4364	0.26486517699115	0.609849612960233	189	0.314707857142857	0.665541813536089	59	0.242499871794872	0.5840129450399	130	0.233912	0.611671424923221	316	0.237883303834808	0.637422926375829	277
k__Bacteria|p__Bacteroidetes|c__Bacteroidia|o__Bacteroidales|f__Bacteroidaceae|g__Bacteroides|s__Bacteroides_plebeius	species	0.381676835161964	1.88228038781852	1837	0.39398763129301	1.93431188809579	1362	0.391383274336283	1.83240166329981	48	0.483876	1.71134655180083	15	0.349880128205128	1.88804939123612	33	0.349013688311688	1.74224116363343	83	0.371317699115044	1.82992054820654	76
k__Bacteria|p__Bacteroidetes|c__Bacteroidia|o__Bacteroidales|f__Bacteroidaceae|g__Bacteroides|s__Bacteroides_pyogenes	species	7.88427377220481e-05	0.00689862691727728	1	0.000109311843534951	0.00812298067180805	1	0	0	0	0	0	0	0	0	0	0	0	0	0	0	0
k__Bacteria|p__Bacteroidetes|c__Bacteroidia|o__Bacteroidales|f__Bacteroidaceae|g__Bacteroides|s__Bacteroides_salanitronis	species	0.000212780825496343	0.00668667007323905	26	0.000259824339007606	0.0075546169908829	19	0	0	0	0	0	0	0	0	0	0.000442961038961039	0.0083421103295918	3	0.00050306784660767	0.00888996149668506	3
k__Bacteria|p__Bacteroidetes|c__Bacteroidia|o__Bacteroidales|f__Bacteroidaceae|g__Bacteroides|s__Bacteroides_salyersiae	species	0.029817051985371	0.147636897076273	1364	0.0292523379210431	0.146516349193539	987	0.0524442920353982	0.266019865035483	40	0.0269872857142857	0.111330270437623	9	0.0638673076923077	0.311101502758362	31	0.0479985974025974	0.228226176648084	73	0.046742005899705	0.2256444613737	63
k__Bacteria|p__Bacteroidetes|c__Bacteroidia|o__Bacteroidales|f__Bacteroidaceae|g__Bacteroides|s__Bacteroides_sartorii	species	0.000470189393939394	0.0221733750468891	31	0.000192837739949294	0.00540209120208674	23	0.000806371681415929	0.0103685364711984	2	0.00260342857142857	0.0185961963452023	2	0	0	0	0.00483122077922078	0.0947953969017812	1	0.00548678466076696	0.101022419317297	1
k__Bacteria|p__Bacteroidetes|c__Bacteroidia|o__Bacteroidales|f__Bacteroidaceae|g__Bacteroides|s__Bacteroides_sp_43_108	species	0.00372702716823406	0.0746356754606105	123	0.00443109561752988	0.084743731348761	100	0.000709646017699115	0.0106683189078029	1	0	0	0	0.00102807692307692	0.0128406766536299	1	0.0056227012987013	0.0812364483023978	6	0.00638566371681416	0.0865598747751049	6
k__Bacteria|p__Bacteroidetes|c__Bacteroidia|o__Bacteroidales|f__Bacteroidaceae|g__Bacteroides|s__Bacteroides_sp_An322	species	0.00109522857889237	0.0331488528469475	19	0.00103414342629482	0.030971623131713	15	0	0	0	0	0	0	0	0	0	0	0	0	0	0	0
k__Bacteria|p__Bacteroidetes|c__Bacteroidia|o__Bacteroidales|f__Bacteroidaceae|g__Bacteroides|s__Bacteroides_sp_CAG_144	species	0.207945010449321	0.490390951730825	3063	0.208932732705541	0.482120577629256	2227	0.169204955752212	0.390448803561859	71	0.182575714285714	0.436175748917435	22	0.163205256410256	0.369445791680263	49	0.20558825974026	0.686478775898194	122	0.188589646017699	0.568911480175099	109
k__Bacteria|p__Bacteroidetes|c__Bacteroidia|o__Bacteroidales|f__Bacteroidaceae|g__Bacteroides|s__Bacteroides_sp_CAG_443	species	0.0482839393939394	0.521152728341602	384	0.0490083303151032	0.542016731017485	292	0.0596122123893805	0.438030345858436	8	0	0	0	0.0863612820512821	0.525544315554121	8	0.0575616103896104	0.587887677643446	14	0.06461401179941	0.626130252309085	13
k__Bacteria|p__Bacteroidetes|c__Bacteroidia|o__Bacteroidales|f__Bacteroidaceae|g__Bacteroides|s__Bacteroides_sp_CAG_462	species	0.031010500261233	0.341284504933061	188	0.0366111771097428	0.38801232440484	144	0.00583973451327434	0.0877904597090664	1	0	0	0	0.00846012820512821	0.105666967414439	1	0.0231666233766234	0.203786535010509	9	0.0203463421828909	0.187882538362382	7
k__Bacteria|p__Bacteroidetes|c__Bacteroidia|o__Bacteroidales|f__Bacteroidaceae|g__Bacteroides|s__Bacteroides_sp_CAG_530	species	0.020012263584117	0.293721526965084	223	0.0223399474827961	0.329622937296117	170	0.0340038495575221	0.347167688537148	6	0.00347257142857143	0.0249865235378857	2	0.0477037820512821	0.417215090313089	4	0.0221184935064935	0.263577079799518	11	0.0204140412979351	0.2739037318335	9
k__Bacteria|p__Bacteroidetes|c__Bacteroidia|o__Bacteroidales|f__Bacteroidaceae|g__Bacteroides|s__Bacteroides_sp_CAG_598	species	0.0311605956112853	0.270002129991522	310	0.0319389858746831	0.269422685369257	226	0.00381420353982301	0.040456093396649	4	0.0122797142857143	0.0723303216023929	2	1.55769230769231e-05	0.000146544016880167	2	0.0203781818181818	0.164801042237988	10	0.0231433628318584	0.175474915759624	10
k__Bacteria|p__Bacteroidetes|c__Bacteroidia|o__Bacteroidales|f__Bacteroidaceae|g__Bacteroides|s__Bacteroides_sp_CAG_633	species	0.0130384822361547	0.18128787538077	149	0.0113050344078233	0.17225997004631	104	0.0102816371681416	0.0933588912314967	4	0	0	0	0.0148951923076923	0.112173635315803	4	0.026482	0.235316452482078	9	0.0247845722713864	0.241167593331714	7
k__Bacteria|p__Bacteroidetes|c__Bacteroidia|o__Bacteroidales|f__Bacteroidaceae|g__Bacteroides|s__Bacteroides_sp_CAG_661	species	0.0152115451933124	0.298652565049528	93	0.017546868888084	0.334265458254619	67	2.39823008849558e-05	0.000287448669266579	2	0	0	0	3.47435897435897e-05	0.000345782793500811	2	0.00325597402597403	0.0449226403010098	5	0.00369778761061947	0.0478649144347741	5
k__Bacteria|p__Bacteroidetes|c__Bacteroidia|o__Bacteroidales|f__Bacteroidaceae|g__Bacteroides|s__Bacteroides_sp_CAG_927	species	0.014241828631139	0.192913024278025	76	0.0142632669322709	0.200653635578678	52	0.0129945575221239	0.195351034535904	1	0	0	0	0.0188254487179487	0.235129779125083	1	0.0174206493506493	0.227807629862996	3	0.0197845132743363	0.242718401089005	3
k__Bacteria|p__Bacteroidetes|c__Bacteroidia|o__Bacteroidales|f__Bacteroidaceae|g__Bacteroides|s__Bacteroides_sp_D2	species	0.000353245820271682	0.0208828562667512	53	0.00040570083303151	0.02400580594635	43	7.74336283185841e-05	0.00116408268416604	1	0	0	0	0.000112179487179487	0.00140112134579451	1	3.04935064935065e-05	0.000598325802747772	1	3.46312684365782e-05	0.000637629274300849	1
k__Bacteria|p__Bacteroidetes|c__Bacteroidia|o__Bacteroidales|f__Bacteroidaceae|g__Bacteroides|s__Bacteroides_sp_OM05_12	species	4.68181818181818e-05	0.00225555083320903	7	3.30677290836653e-05	0.00174040461648011	4	0.000672699115044248	0.00978962899161711	2	0	0	0	0.000974551282051282	0.0117822713918918	2	0.000382103896103896	0.00749741983323891	1	0.000433952802359882	0.00798991844483798	1
k__Bacteria|p__Bacteroidetes|c__Bacteroidia|o__Bacteroidales|f__Bacteroidaceae|g__Bacteroides|s__Bacteroides_sp_OM08_11	species	0.00303927377220481	0.052664854206365	165	0.00313207533502354	0.0567370242649771	126	0.000125353982300885	0.00188448356813852	1	0	0	0	0.000181602564102564	0.00226821529864906	1	0.00287833766233766	0.0298910197432596	6	0.00322758112094395	0.0318351697991945	5
k__Bacteria|p__Bacteroidetes|c__Bacteroidia|o__Bacteroidales|f__Bacteroidaceae|g__Bacteroides|s__Bacteroides_stercorirosoris	species	0.000353414315569488	0.0101173856570887	86	0.000315930822165882	0.00903975535019871	65	1.13274336283186e-05	0.000170288666940861	1	3.65714285714286e-05	0.000305978523989605	1	0	0	0	3.34025974025974e-05	0.000616707999594678	3	3.79351032448378e-05	0.000657203945029052	3
k__Bacteria|p__Bacteroidetes|c__Bacteroidia|o__Bacteroidales|f__Bacteroidaceae|g__Bacteroides|s__Bacteroides_stercoris	species	0.66175854754441	2.37131491909823	4120	0.679404358927925	2.4309378343952	2992	0.962866327433628	2.65687302996373	121	1.10281542857143	2.43548103299479	31	0.900068653846154	2.75564504292016	90	0.715754077922078	2.3041830668182	198	0.762944837758112	2.4300667603134	174
k__Bacteria|p__Bacteroidetes|c__Bacteroidia|o__Bacteroidales|f__Bacteroidaceae|g__Bacteroides|s__Bacteroides_thetaiotaomicron	species	0.175563640282132	0.72269243205705	6039	0.176232542557045	0.802304289479163	4360	0.219051415929204	0.556707830134531	178	0.276347428571429	0.860559877809058	54	0.193341666666667	0.343614853407657	124	0.18410174025974	0.477619430805701	297	0.189437817109145	0.503986938763628	255
k__Bacteria|p__Bacteroidetes|c__Bacteroidia|o__Bacteroidales|f__Bacteroidaceae|g__Bacteroides|s__Bacteroides_uniformis	species	2.88516816483804	4.3001334545777	7559	2.797451812749	4.16111288883895	5458	3.93403526548673	5.42583546406726	218	4.250877	6.04228013197421	68	3.79186269230769	5.13973679639329	150	3.22690532467532	4.27050502396501	376	3.24198684365782	4.28779348475825	330
k__Bacteria|p__Bacteroidetes|c__Bacteroidia|o__Bacteroidales|f__Bacteroidaceae|g__Bacteroides|s__Bacteroides_vulgatus	species	2.00199929205852	3.98066675305963	7307	1.94320194856936	3.74185148811513	5278	3.02430557522124	6.30624826461614	216	2.29421485714286	3.21560696368069	67	3.35191038461538	7.26478417603263	149	2.26267966233766	3.94282607302479	363	2.26664911504425	3.98131155794069	320
k__Bacteria|p__Bacteroidetes|c__Bacteroidia|o__Bacteroidales|f__Bacteroidaceae|g__Bacteroides|s__Bacteroides_xylanisolvens	species	0.0996825574712644	0.468444286663147	5083	0.0905565827598696	0.35851445416225	3684	0.27604703539823	1.70517073184165	140	0.147185142857143	0.562420194003063	44	0.333869679487179	2.01718717001652	96	0.172743272727273	1.32885518420626	231	0.188466135693215	1.41489887894749	203
k__Bacteria|p__Bacteroidetes|c__Bacteroidia|o__Bacteroidales|f__Bacteroidaceae|g__Mediterranea	genus	0.000273909352142111	0.0151839241955724	5	0.000379762767113365	0.0178780619182091	5	0	0	0	0	0	0	0	0	0	0	0	0	0	0	0
k__Bacteria|p__Bacteroidetes|c__Bacteroidia|o__Bacteroidales|f__Bacteroidaceae|g__Mediterranea|s__Mediterranea_sp_An20	species	0.000273909352142111	0.0151839241955724	5	0.000379762767113365	0.0178780619182091	5	0	0	0	0	0	0	0	0	0	0	0	0	0	0	0
k__Bacteria|p__Bacteroidetes|c__Bacteroidia|o__Bacteroidales|f__Bacteroidales_unclassified	family	9.01253918495298e-08	5.74254764819468e-06	2	1.24954726548352e-07	6.76157170202806e-06	2	0	0	0	0	0	0	0	0	0	0	0	0	0	0	0
k__Bacteria|p__Bacteroidetes|c__Bacteroidia|o__Bacteroidales|f__Bacteroidales_unclassified|g__Bacteroidales_unclassified	genus	9.01253918495298e-08	5.74254764819468e-06	2	1.24954726548352e-07	6.76157170202806e-06	2	0	0	0	0	0	0	0	0	0	0	0	0	0	0	0
k__Bacteria|p__Bacteroidetes|c__Bacteroidia|o__Bacteroidales|f__Bacteroidales_unclassified|g__Bacteroidales_unclassified|s__Bacteroidales_bacterium_KA00251	species	9.01253918495298e-08	5.74254764819468e-06	2	1.24954726548352e-07	6.76157170202806e-06	2	0	0	0	0	0	0	0	0	0	0	0	0	0	0	0
k__Bacteria|p__Bacteroidetes|c__Bacteroidia|o__Bacteroidales|f__Barnesiellaceae	family	0.414645630877743	0.561967183531328	7010	0.410969340818544	0.552879334450784	5077	0.438401725663717	0.572461936963603	193	0.449823857142857	0.567649288461374	59	0.43327641025641	0.57635420210811	134	0.459224883116883	0.681900416996155	343	0.471817374631268	0.705911506306553	303
k__Bacteria|p__Bacteroidetes|c__Bacteroidia|o__Bacteroidales|f__Barnesiellaceae|g__Barnesiella	genus	0.384682207419018	0.545776339222189	6642	0.381298254255704	0.536644214768683	4815	0.403804026548673	0.556560263577932	182	0.412335857142857	0.555004122080248	55	0.399975641025641	0.558999255544751	127	0.431552311688312	0.67419245473142	328	0.444229439528024	0.697975083020261	290
k__Bacteria|p__Bacteroidetes|c__Bacteroidia|o__Bacteroidales|f__Barnesiellaceae|g__Barnesiella|s__Barnesiella_intestinihominis	species	0.378800935214211	0.539048117024473	6618	0.37492138536762	0.528253483195988	4797	0.400877920353982	0.555877440009626	181	0.412273428571429	0.555050920199365	54	0.395764551282051	0.557957940488341	127	0.429138519480519	0.674279830373936	325	0.442040235988201	0.69784401634284	288
k__Bacteria|p__Bacteroidetes|c__Bacteroidia|o__Bacteroidales|f__Barnesiellaceae|g__Barnesiella|s__Barnesiella_sp_An22	species	0.00555109326018809	0.10199360401557	49	0.0061053241579138	0.109875445107697	39	0	0	0	0	0	0	0	0	0	0.000486155844155844	0.00953906648213804	1	0	0	0
k__Bacteria|p__Bacteroidetes|c__Bacteroidia|o__Bacteroidales|f__Barnesiellaceae|g__Barnesiella|s__Barnesiella_sp_An55	species	4.97870950888192e-05	0.00357249507192441	2	6.9027526258602e-05	0.00420648225578921	2	0	0	0	0	0	0	0	0	0	0	0	0	0	0	0
k__Bacteria|p__Bacteroidetes|c__Bacteroidia|o__Bacteroidales|f__Barnesiellaceae|g__Barnesiella|s__Barnesiella_viscericola	species	0.000280386624869383	0.00889608403604824	43	0.000202513582035494	0.00527687022880105	29	0.00292606194690265	0.0436973433108102	2	6.24285714285714e-05	0.00052231490227913	1	0.00421102564102564	0.0525956933988189	1	0.00192761038961039	0.0336732273182256	4	0.00218917404129794	0.0358835312380021	4
k__Bacteria|p__Bacteroidetes|c__Bacteroidia|o__Bacteroidales|f__Barnesiellaceae|g__Coprobacter	genus	0.0299634535005225	0.0889238894259141	4784	0.0296711137269105	0.0865169460642549	3475	0.0345976548672566	0.0808148373356466	135	0.0374875714285714	0.0730286002230517	38	0.0333008974358974	0.0842671412743084	97	0.0276725714285714	0.0645234544959373	231	0.027587994100295	0.067319559947951	198
k__Bacteria|p__Bacteroidetes|c__Bacteroidia|o__Bacteroidales|f__Barnesiellaceae|g__Coprobacter|s__Coprobacter_fastidiosus	species	0.0262836899164054	0.0860456104091347	3930	0.0263796233248823	0.0849622574396659	2851	0.0287203097345133	0.0740356802893283	110	0.0279092857142857	0.0614252836419735	32	0.0290842307692308	0.0792252899915373	78	0.0228665974025974	0.0594122436052965	197	0.0234244837758112	0.062748157345459	165
k__Bacteria|p__Bacteroidetes|c__Bacteroidia|o__Bacteroidales|f__Barnesiellaceae|g__Coprobacter|s__Coprobacter_secundus	species	0.00365262539184953	0.0182825281351805	2258	0.0032886399855125	0.0112651662112676	1644	0.00502769911504425	0.025201893086172	63	0.00957814285714286	0.0423581621001317	18	0.00298583333333333	0.0104741938458494	45	0.0043072987012987	0.0180470489414885	103	0.00416351032448378	0.0186367034888444	90
k__Bacteria|p__Bacteroidetes|c__Bacteroidia|o__Bacteroidales|f__Barnesiellaceae|g__Coprobacter|s__Coprobacter_sp	species	2.71355799373041e-05	0.00220156408634688	2	2.854038391887e-06	0.000212084051866563	1	0.000849513274336283	0.0127709848304594	1	0	0	0	0.00123070512820513	0.0153715021245193	1	0.000498675324675325	0.00978471642841097	1	0	0	0
k__Bacteria|p__Bacteroidetes|c__Bacteroidia|o__Bacteroidales|f__Dysgonamonadaceae	family	7.51044932079415e-07	5.2224433385236e-05	2	1.04128938790293e-06	6.14922100847612e-05	2	0	0	0	0	0	0	0	0	0	0	0	0	0	0	0
k__Bacteria|p__Bacteroidetes|c__Bacteroidia|o__Bacteroidales|f__Dysgonamonadaceae|g__Dysgonomonas	genus	7.51044932079415e-07	5.2224433385236e-05	2	1.04128938790293e-06	6.14922100847612e-05	2	0	0	0	0	0	0	0	0	0	0	0	0	0	0	0
k__Bacteria|p__Bacteroidetes|c__Bacteroidia|o__Bacteroidales|f__Dysgonamonadaceae|g__Dysgonomonas|s__Dysgonomonas_gadei	species	7.51044932079415e-07	5.2224433385236e-05	2	1.04128938790293e-06	6.14922100847612e-05	2	0	0	0	0	0	0	0	0	0	0	0	0	0	0	0
k__Bacteria|p__Bacteroidetes|c__Bacteroidia|o__Bacteroidales|f__Muribaculaceae	family	0.000950265151515151	0.0285142907509484	41	0.000546061209706628	0.0130149481071326	32	0.00605349557522124	0.0910039931074699	1	0.0195441428571429	0.163518030814429	1	0	0	0	0.00355348051948052	0.0697243226133901	1	0.00403566371681416	0.0743044492230195	1
k__Bacteria|p__Bacteroidetes|c__Bacteroidia|o__Bacteroidales|f__Muribaculaceae|g__Muribaculaceae_unclassified	genus	0.000503091692789969	0.0244228284262283	10	3.37921043100326e-05	0.00111897286405115	7	0.00605349557522124	0.0910039931074699	1	0.0195441428571429	0.163518030814429	1	0	0	0	0.00355348051948052	0.0697243226133901	1	0.00403566371681416	0.0743044492230195	1
k__Bacteria|p__Bacteroidetes|c__Bacteroidia|o__Bacteroidales|f__Muribaculaceae|g__Muribaculaceae_unclassified|s__Muribaculaceae_bacterium_DSM_103720	species	0.000503091692789969	0.0244228284262283	10	3.37921043100326e-05	0.00111897286405115	7	0.00605349557522124	0.0910039931074699	1	0.0195441428571429	0.163518030814429	1	0	0	0	0.00355348051948052	0.0697243226133901	1	0.00403566371681416	0.0743044492230195	1
k__Bacteria|p__Bacteroidetes|c__Bacteroidia|o__Bacteroidales|f__Muribaculaceae|g__Muribaculum	genus	0.000447176071055381	0.0115194071370838	35	0.000512272727272727	0.0129456765881576	28	0	0	0	0	0	0	0	0	0	0	0	0	0	0	0
k__Bacteria|p__Bacteroidetes|c__Bacteroidia|o__Bacteroidales|f__Muribaculaceae|g__Muribaculum|s__Muribaculum_intestinale	species	0.000447176071055381	0.0115194071370838	35	0.000512272727272727	0.0129456765881576	28	0	0	0	0	0	0	0	0	0	0	0	0	0	0	0
k__Bacteria|p__Bacteroidetes|c__Bacteroidia|o__Bacteroidales|f__Odoribacteraceae	family	0.260739525862069	0.314098124356642	7371	0.257897906555596	0.318757406286089	5338	0.282453982300885	0.29276520543577	206	0.244765857142857	0.228620091877604	65	0.29936532051282	0.316580561419884	141	0.284913766233766	0.27196338995273	366	0.288883362831858	0.278462639056295	321
k__Bacteria|p__Bacteroidetes|c__Bacteroidia|o__Bacteroidales|f__Odoribacteraceae|g__Butyricimonas	genus	0.0331441222570533	0.0683402397596884	5069	0.0331743842810576	0.0667254721576383	3692	0.0443675221238938	0.107385454347357	143	0.028529	0.0645247833107896	39	0.0514745512820513	0.121333996886456	104	0.0339085714285714	0.0685505310487705	240	0.0351825368731563	0.0720320557753679	208
k__Bacteria|p__Bacteroidetes|c__Bacteroidia|o__Bacteroidales|f__Odoribacteraceae|g__Butyricimonas|s__Butyricimonas_synergistica	species	0.00559368730407524	0.0226651846050698	2079	0.00576509416877943	0.0231322678504098	1527	0.00597676991150442	0.0207983240929579	67	0.00298371428571429	0.00956665831006481	16	0.00731980769230769	0.0241106182864797	51	0.00528018181818182	0.0190284640877758	108	0.00556846607669617	0.0200240090951754	94
k__Bacteria|p__Bacteroidetes|c__Bacteroidia|o__Bacteroidales|f__Odoribacteraceae|g__Butyricimonas|s__Butyricimonas_virosa	species	0.0275503853187043	0.0630956011618736	4904	0.027409230351322	0.0610640873939008	3571	0.0383906194690265	0.103479993044566	141	0.0255452857142857	0.0641087769595593	39	0.0441545512820513	0.116646862316071	102	0.0286283896103896	0.0636098877804509	231	0.0296141002949853	0.0667912047012594	202
k__Bacteria|p__Bacteroidetes|c__Bacteroidia|o__Bacteroidales|f__Odoribacteraceae|g__Odoribacter	genus	0.227595491118077	0.294818197368151	7280	0.224723549438609	0.299607072758924	5277	0.238086681415929	0.246998452812168	198	0.216236714285714	0.209784458472461	62	0.247891153846154	0.262024141044815	136	0.251005064935065	0.256713271665139	357	0.253700678466077	0.262037639950297	312
k__Bacteria|p__Bacteroidetes|c__Bacteroidia|o__Bacteroidales|f__Odoribacteraceae|g__Odoribacter|s__Odoribacter_laneus	species	0.00300242946708464	0.0454804648454913	154	0.0027801593625498	0.0454496908561991	108	0.000870442477876106	0.00920711221604791	3	0.000908857142857143	0.00760404441258541	1	0.000853205128205128	0.00986477061762189	2	0.00606784415584416	0.0638240188246869	8	0.00689120943952802	0.0679867413415077	8
k__Bacteria|p__Bacteroidetes|c__Bacteroidia|o__Bacteroidales|f__Odoribacteraceae|g__Odoribacter|s__Odoribacter_splanchnicus	species	0.224593065569488	0.290488847232781	7278	0.221943406374502	0.295477261969808	5275	0.237216194690265	0.246896089712318	198	0.215327857142857	0.209027095899023	62	0.247037884615385	0.262151417282528	136	0.244937168831169	0.24413560039397	357	0.246809410029499	0.248069453230901	312
k__Bacteria|p__Bacteroidetes|c__Bacteroidia|o__Bacteroidales|f__Porphyromonadaceae	family	0.00096382183908046	0.00677032655553491	714	0.000955673668960522	0.00603454906222013	552	0.000574380530973451	0.00320375790684373	15	0.000628714285714286	0.00346450905045181	4	0.00055	0.00309100714351978	11	0.00102051948051948	0.00632468195348751	27	0.0011053982300885	0.00670286179746046	24
k__Bacteria|p__Bacteroidetes|c__Bacteroidia|o__Bacteroidales|f__Porphyromonadaceae|g__Porphyromonas	genus	8.99934691745037e-05	0.00386671495704933	33	4.51340094168779e-05	0.00128960570510143	25	5.04424778761062e-06	7.58316719971023e-05	1	0	0	0	7.30769230769231e-06	9.12730476688997e-05	1	2.96103896103896e-06	5.80997798238893e-05	1	3.36283185840708e-06	6.19163009116668e-05	1
k__Bacteria|p__Bacteroidetes|c__Bacteroidia|o__Bacteroidales|f__Porphyromonadaceae|g__Porphyromonas|s__Porphyromonas_asaccharolytica	species	2.08790491118077e-05	0.00101899493162267	20	5.17203911626222e-06	0.000195471687681804	12	5.04424778761062e-06	7.58316719971023e-05	1	0	0	0	7.30769230769231e-06	9.12730476688997e-05	1	2.96103896103896e-06	5.80997798238893e-05	1	3.36283185840708e-06	6.19163009116668e-05	1
k__Bacteria|p__Bacteroidetes|c__Bacteroidia|o__Bacteroidales|f__Porphyromonadaceae|g__Porphyromonas|s__Porphyromonas_canoris	species	3.94331243469174e-06	0.000345034204686063	1	5.46722202100688e-06	0.000406270147579413	1	0	0	0	0	0	0	0	0	0	0	0	0	0	0	0
k__Bacteria|p__Bacteroidetes|c__Bacteroidia|o__Bacteroidales|f__Porphyromonadaceae|g__Porphyromonas|s__Porphyromonas_endodontalis	species	2.14080459770115e-06	0.000146737306084988	3	2.96812749003984e-06	0.000172777187731289	3	0	0	0	0	0	0	0	0	0	0	0	0	0	0	0
k__Bacteria|p__Bacteroidetes|c__Bacteroidia|o__Bacteroidales|f__Porphyromonadaceae|g__Porphyromonas|s__Porphyromonas_gingivalis	species	1.11533437826541e-05	0.00077357737918736	2	1.5463600144875e-05	0.0009108566603343	2	0	0	0	0	0	0	0	0	0	0	0	0	0	0	0
k__Bacteria|p__Bacteroidetes|c__Bacteroidia|o__Bacteroidales|f__Porphyromonadaceae|g__Porphyromonas|s__Porphyromonas_sp_HMSC065F10	species	2.96747648902821e-05	0.00223558116245439	7	5.70988772183991e-06	0.000239663422159186	5	0	0	0	0	0	0	0	0	0	0	0	0	0	0	0
k__Bacteria|p__Bacteroidetes|c__Bacteroidia|o__Bacteroidales|f__Porphyromonadaceae|g__Porphyromonas|s__Porphyromonas_uenonis	species	2.22021943573668e-05	0.00142830272818637	4	1.0353132922854e-05	0.000737875935932741	2	0	0	0	0	0	0	0	0	0	0	0	0	0	0	0
k__Bacteria|p__Bacteroidetes|c__Bacteroidia|o__Bacteroidales|f__Porphyromonadaceae|g__Sanguibacteroides	genus	0.000873829676071055	0.0055517814879191	687	0.000910539659543644	0.00587637075989088	532	0.000569336283185841	0.00320376084586882	14	0.000628714285714286	0.00346450905045181	4	0.000542692307692308	0.00309095086030879	10	0.00101755844155844	0.0063248927249086	26	0.00110203539823009	0.00670313035049929	23
k__Bacteria|p__Bacteroidetes|c__Bacteroidia|o__Bacteroidales|f__Porphyromonadaceae|g__Sanguibacteroides|s__Sanguibacteroides_justesenii	species	0.000873829676071055	0.0055517814879191	687	0.000910539659543644	0.00587637075989088	532	0.000569336283185841	0.00320376084586882	14	0.000628714285714286	0.00346450905045181	4	0.000542692307692308	0.00309095086030879	10	0.00101755844155844	0.0063248927249086	26	0.00110203539823009	0.00670313035049929	23
k__Bacteria|p__Bacteroidetes|c__Bacteroidia|o__Bacteroidales|f__Prevotellaceae	family	4.89433650600836	10.4894156984767	6906	4.7964960847519	10.295235673105	4994	4.01716991150442	9.30260865600803	202	4.04716328571429	9.70801175023111	62	4.00371134615385	9.14687980283953	140	3.89453927272727	8.8813047141799	342	3.83445775811209	9.0080610990234	300
k__Bacteria|p__Bacteroidetes|c__Bacteroidia|o__Bacteroidales|f__Prevotellaceae|g__Alloprevotella	genus	2.07680250783699e-07	1.63444703121459e-05	2	2.87939152480985e-07	1.92451377325397e-05	2	0	0	0	0	0	0	0	0	0	0	0	0	0	0	0
k__Bacteria|p__Bacteroidetes|c__Bacteroidia|o__Bacteroidales|f__Prevotellaceae|g__Alloprevotella|s__Alloprevotella_tannerae	species	2.07680250783699e-07	1.63444703121459e-05	2	2.87939152480985e-07	1.92451377325397e-05	2	0	0	0	0	0	0	0	0	0	0	0	0	0	0	0
k__Bacteria|p__Bacteroidetes|c__Bacteroidia|o__Bacteroidales|f__Prevotellaceae|g__Paraprevotella	genus	0.0846591745036573	0.209724615970582	3632	0.0858024375226367	0.213818885966128	2651	0.0858091592920354	0.156545255283367	96	0.0805741428571429	0.150644444021252	27	0.0881582051282051	0.159541600971748	69	0.0768314545454545	0.181292986547512	164	0.0773453687315634	0.182172998390785	145
k__Bacteria|p__Bacteroidetes|c__Bacteroidia|o__Bacteroidales|f__Prevotellaceae|g__Paraprevotella|s__Paraprevotella_clara	species	0.00771734979101358	0.034732966861926	1975	0.00775838283230713	0.0360286180799323	1431	0.00895017699115044	0.0264188377061958	60	0.00428171428571429	0.0150831697137185	12	0.011045	0.0299604085957753	48	0.00797153246753247	0.0341532791936101	83	0.00735648967551622	0.0273697866032283	75
k__Bacteria|p__Bacteroidetes|c__Bacteroidia|o__Bacteroidales|f__Prevotellaceae|g__Paraprevotella|s__Paraprevotella_xylaniphila	species	0.0769418795715778	0.192238946599436	3632	0.078044094530967	0.196168636323171	2651	0.076859203539823	0.141425894945518	96	0.076293	0.143683945684239	27	0.0771132692307692	0.140867040363799	69	0.0688601298701299	0.165715973398179	164	0.0699891150442478	0.17097510761704	145
k__Bacteria|p__Bacteroidetes|c__Bacteroidia|o__Bacteroidales|f__Prevotellaceae|g__Prevotella	genus	4.80967710292581	10.4776580833179	6588	4.71069336653386	10.2830216373032	4754	3.93136057522124	9.28806181598748	187	3.96658857142857	9.68826333531997	59	3.91555314102564	9.1347214623862	128	3.81770776623377	8.87260872089874	317	3.75711235988201	8.99800208881935	279
k__Bacteria|p__Bacteroidetes|c__Bacteroidia|o__Bacteroidales|f__Prevotellaceae|g__Prevotella|s__Prevotella_amnii	species	1.06974921630094e-06	7.37621459882114e-05	2	1.48315827598696e-06	8.68519580756574e-05	2	0	0	0	0	0	0	0	0	0	0	0	0	0	0	0
k__Bacteria|p__Bacteroidetes|c__Bacteroidia|o__Bacteroidales|f__Prevotellaceae|g__Prevotella|s__Prevotella_bergensis	species	0	0	0	0	0	0	0	0	0	0	0	0	0	0	0	0	0	0	0	0	0
k__Bacteria|p__Bacteroidetes|c__Bacteroidia|o__Bacteroidales|f__Prevotellaceae|g__Prevotella|s__Prevotella_bivia	species	6.20167189132706e-06	0.000269309333776467	8	2.02100688156465e-06	0.000114950865260924	4	0	0	0	0	0	0	0	0	0	2.72987012987013e-05	0.000535639198200944	1	3.10029498525074e-05	0.00057082484436984	1
k__Bacteria|p__Bacteroidetes|c__Bacteroidia|o__Bacteroidales|f__Prevotellaceae|g__Prevotella|s__Prevotella_buccae	species	0.0101338727795193	0.488272399165268	36	0.00350729083665339	0.102061287751361	24	0.0234583185840708	0.312813725256997	3	0.0757368571428571	0.561308475926118	3	0	0	0	0.0137697402597403	0.239727296765545	2	0.0156382005899705	0.255462560710682	2
k__Bacteria|p__Bacteroidetes|c__Bacteroidia|o__Bacteroidales|f__Prevotellaceae|g__Prevotella|s__Prevotella_buccalis	species	2.4503657262278e-05	0.000626502605383462	31	2.99148859109018e-05	0.000722833516084745	22	0	0	0	0	0	0	0	0	0	0	0	0	0	0	0
k__Bacteria|p__Bacteroidetes|c__Bacteroidia|o__Bacteroidales|f__Prevotellaceae|g__Prevotella|s__Prevotella_colorans	species	4.59900731452456e-06	0.000366122580321609	2	5.76964867801521e-06	0.00042874352109573	1	0	0	0	0	0	0	0	0	0	0	0	0	0	0	0
k__Bacteria|p__Bacteroidetes|c__Bacteroidia|o__Bacteroidales|f__Prevotellaceae|g__Prevotella|s__Prevotella_copri	species	3.84005192920585	9.95311341323893	6249	3.75354452553423	9.77034338524575	4508	3.16584522123894	8.81108275999807	178	3.09503371428571	9.44935720779901	57	3.19761961538462	8.54074583289886	121	2.85144238961039	8.29471804667817	301	2.80212020648968	8.40514284009225	263
k__Bacteria|p__Bacteroidetes|c__Bacteroidia|o__Bacteroidales|f__Prevotellaceae|g__Prevotella|s__Prevotella_corporis	species	1.06896551724138e-05	0.000319784618613613	18	1.10720753350235e-05	0.000339695798504289	13	0	0	0	0	0	0	0	0	0	0	0	0	0	0	0
k__Bacteria|p__Bacteroidetes|c__Bacteroidia|o__Bacteroidales|f__Prevotellaceae|g__Prevotella|s__Prevotella_denticola	species	1.79258098223615e-05	0.0014997976724795	3	1.10105034407823e-06	5.80609601850553e-05	2	0	0	0	0	0	0	0	0	0	0	0	0	0	0	0
k__Bacteria|p__Bacteroidetes|c__Bacteroidia|o__Bacteroidales|f__Prevotellaceae|g__Prevotella|s__Prevotella_disiens	species	2.14537617554859e-05	0.000643975114191887	22	2.09000362187613e-05	0.000676595758002089	14	3.91592920353982e-05	0.000588693243135399	1	0.000126428571428571	0.00105777731926094	1	0	0	0	1.58441558441558e-05	0.000310884786776952	1	1.79941002949853e-05	0.000331306522422077	1
k__Bacteria|p__Bacteroidetes|c__Bacteroidia|o__Bacteroidales|f__Prevotellaceae|g__Prevotella|s__Prevotella_histicola	species	3.27847439916405e-06	0.000228658859388442	4	5.39659543643607e-07	4.01021874722309e-05	1	0	0	0	0	0	0	0	0	0	0	0	0	0	0	0
k__Bacteria|p__Bacteroidetes|c__Bacteroidia|o__Bacteroidales|f__Prevotellaceae|g__Prevotella|s__Prevotella_intermedia	species	0	0	0	0	0	0	0	0	0	0	0	0	0	0	0	0	0	0	0	0	0
k__Bacteria|p__Bacteroidetes|c__Bacteroidia|o__Bacteroidales|f__Prevotellaceae|g__Prevotella|s__Prevotella_jejuni	species	1.55433646812957e-07	1.36002220462542e-05	1	0	0	0	0	0	0	0	0	0	0	0	0	0	0	0	0	0	0
k__Bacteria|p__Bacteroidetes|c__Bacteroidia|o__Bacteroidales|f__Prevotellaceae|g__Prevotella|s__Prevotella_melaninogenica	species	3.07863113897597e-06	0.000157932071096625	4	0	0	0	2.33628318584071e-05	0.000351220375565526	1	7.54285714285714e-05	0.00063108070572856	1	0	0	0	0	0	0	0	0	0
k__Bacteria|p__Bacteroidetes|c__Bacteroidia|o__Bacteroidales|f__Prevotellaceae|g__Prevotella|s__Prevotella_multisaccharivorax	species	2.10161964472309e-06	0.000148864934657988	2	2.9137993480623e-06	0.000175282842285209	2	0	0	0	0	0	0	0	0	0	0	0	0	0	0	0
k__Bacteria|p__Bacteroidetes|c__Bacteroidia|o__Bacteroidales|f__Prevotellaceae|g__Prevotella|s__Prevotella_oralis	species	4.40047021943574e-06	0.000328062827169808	2	9.99637812386817e-07	7.42832465928572e-05	1	0.000124646017699115	0.00187384052645471	1	0.000402428571428571	0.00336695899249499	1	0	0	0	7.31688311688312e-05	0.00143567613827979	1	8.30973451327434e-05	0.00152998438305408	1
k__Bacteria|p__Bacteroidetes|c__Bacteroidia|o__Bacteroidales|f__Prevotellaceae|g__Prevotella|s__Prevotella_oris	species	9.20846394984326e-07	7.30111951840035e-05	2	1.2676566461427e-07	9.41997692300725e-06	1	0	0	0	0	0	0	0	0	0	0	0	0	0	0	0
k__Bacteria|p__Bacteroidetes|c__Bacteroidia|o__Bacteroidales|f__Prevotellaceae|g__Prevotella|s__Prevotella_pallens	species	1.92006269592476e-07	1.19120319700001e-05	2	0	0	0	3.49557522123894e-06	5.25500183137814e-05	1	1.12857142857143e-05	9.44230601374171e-05	1	0	0	0	0	0	0	0	0	0
k__Bacteria|p__Bacteroidetes|c__Bacteroidia|o__Bacteroidales|f__Prevotellaceae|g__Prevotella|s__Prevotella_salivae	species	8.04597701149425e-07	5.44157780531658e-05	2	1.11553784860558e-06	6.40722857023152e-05	2	0	0	0	0	0	0	0	0	0	0	0	0	0	0	0
k__Bacteria|p__Bacteroidetes|c__Bacteroidia|o__Bacteroidales|f__Prevotellaceae|g__Prevotella|s__Prevotella_sp_885	species	0.0430973341170324	0.61536528810127	184	0.05007664795364	0.701258049173459	139	0.0207846902654867	0.259212846691486	4	0.00442742857142857	0.0265000561490088	2	0.0281244871794872	0.311525421638158	2	0.0117761298701299	0.114220994917901	11	0.012828407079646	0.121299861638626	10
k__Bacteria|p__Bacteroidetes|c__Bacteroidia|o__Bacteroidales|f__Prevotellaceae|g__Prevotella|s__Prevotella_sp_AM42_24	species	0.00426529649947753	0.0914095535523701	152	0.00396935349511047	0.0746236793424195	118	0.0107632743362832	0.121211869686044	3	0.0104377142857143	0.0873281831124081	1	0.010909358974359	0.133912635408938	2	0.0203524155844156	0.288591807881272	8	0.0051258407079646	0.0908456995141931	6
k__Bacteria|p__Bacteroidetes|c__Bacteroidia|o__Bacteroidales|f__Prevotellaceae|g__Prevotella|s__Prevotella_sp_CAG_1031	species	0.0252540321316614	0.357724411137852	139	0.0270851249547265	0.343666938523029	110	0.00205566371681416	0.0241596317807152	2	0.00174157142857143	0.0145710319763956	1	0.00219660256410256	0.0274355572321946	1	0.061294	0.841973884782868	6	0.069611179941003	0.897117372918117	6
k__Bacteria|p__Bacteroidetes|c__Bacteroidia|o__Bacteroidales|f__Prevotellaceae|g__Prevotella|s__Prevotella_sp_CAG_1058	species	0.00725407131661442	0.169743170024771	43	0.00730285584932995	0.14426169133321	37	0.00552800884955752	0.05886245115914	2	0	0	0	0.00800852564102564	0.070778088059972	2	0.00343576623376623	0.0452807316107594	3	0.00390197640117994	0.0482448040791803	3
k__Bacteria|p__Bacteroidetes|c__Bacteroidia|o__Bacteroidales|f__Prevotellaceae|g__Prevotella|s__Prevotella_sp_CAG_1092	species	0.0114091562173459	0.15899992671765	139	0.00955749547265483	0.141916820169661	95	0.000765929203539823	0.00743783136101953	3	0.000916857142857143	0.00767097721470814	1	0.000698205128205128	0.00735494650204701	2	0.00305646753246753	0.026885094034412	9	0.00262185840707965	0.0257802260543201	7
k__Bacteria|p__Bacteroidetes|c__Bacteroidia|o__Bacteroidales|f__Prevotellaceae|g__Prevotella|s__Prevotella_sp_CAG_1124	species	0.0411039720480669	0.936284628133047	89	0.029815083303151	0.72155342049267	60	0.0469227876106195	0.70162193217444	2	0.000810857142857143	0.00678411758658202	1	0.0676140384615385	0.84449906971188	1	0.202197272727273	2.48421366504042	4	0.22963407079646	2.64667374660184	4
k__Bacteria|p__Bacteroidetes|c__Bacteroidia|o__Bacteroidales|f__Prevotellaceae|g__Prevotella|s__Prevotella_sp_CAG_1185	species	0.0101016144200627	0.360708880614592	329	0.00534722745382108	0.155777469063596	236	3.08849557522124e-05	0.000248111292311867	5	1.5e-05	0.000125499003980111	1	3.80128205128205e-05	0.000286677113799671	4	0.00515722077922078	0.0975892935812269	14	0.00584849557522124	0.103998824645338	13
k__Bacteria|p__Bacteroidetes|c__Bacteroidia|o__Bacteroidales|f__Prevotellaceae|g__Prevotella|s__Prevotella_sp_CAG_1320	species	0.0398146094566353	0.760636653601727	78	0.0390357859471206	0.771956784789737	56	1.09734513274336e-05	0.000164967146098959	1	0	0	0	1.58974358974359e-05	0.000198558910718308	1	0.0276452467532468	0.539233027585056	4	0.000185545722713864	0.0031584945921878	3
k__Bacteria|p__Bacteroidetes|c__Bacteroidia|o__Bacteroidales|f__Prevotellaceae|g__Prevotella|s__Prevotella_sp_CAG_279	species	0.238115274294671	0.956969598904771	1207	0.243430307859471	0.967109995464388	896	0.167124115044248	0.830782055108379	25	0.236764571428571	1.23324286366425	6	0.135875192307692	0.567175498430568	19	0.221161324675325	0.952075092349579	53	0.211541327433628	0.820019518728408	48
k__Bacteria|p__Bacteroidetes|c__Bacteroidia|o__Bacteroidales|f__Prevotellaceae|g__Prevotella|s__Prevotella_sp_CAG_485	species	0.0238868612852665	0.236251686426289	352	0.0241556175298805	0.224658071317512	274	0.00499522123893805	0.0385216917500279	5	0.00371771428571429	0.0310283299803012	2	0.00556846153846154	0.0415262381439983	3	0.00725537662337662	0.0599576709187926	9	0.0082398820058997	0.0638438397494271	9
k__Bacteria|p__Bacteroidetes|c__Bacteroidia|o__Bacteroidales|f__Prevotellaceae|g__Prevotella|s__Prevotella_sp_CAG_520	species	0.165601650992685	1.39203645106208	551	0.162047797899312	1.39050201321836	396	0.143056592920354	0.956790806745309	16	0.0117334285714286	0.097132057483475	3	0.201983653846154	1.14603399582075	13	0.0824009090909091	0.530773111659181	32	0.0935815634218289	0.564810898270861	31
k__Bacteria|p__Bacteroidetes|c__Bacteroidia|o__Bacteroidales|f__Prevotellaceae|g__Prevotella|s__Prevotella_sp_CAG_5226	species	0.013142776907001	0.1580814512591	147	0.0104737703730532	0.126527433878049	96	0.0347905752212389	0.354645284640083	4	0	0	0	0.0504017307692308	0.426359247031471	4	0.0206714025974026	0.250263495220967	9	0.00998271386430678	0.0981586397205297	8
k__Bacteria|p__Bacteroidetes|c__Bacteroidia|o__Bacteroidales|f__Prevotellaceae|g__Prevotella|s__Prevotella_sp_CAG_617	species	0.0205805054858934	0.246825996204606	98	0.0241724972835929	0.26761502385845	78	1.07964601769912e-05	0.000162306385678008	1	3.48571428571429e-05	0.000291635780677592	1	0	0	0	0.0164535844155844	0.231061292114627	4	0.0186862241887906	0.246198050160558	4
k__Bacteria|p__Bacteroidetes|c__Bacteroidia|o__Bacteroidales|f__Prevotellaceae|g__Prevotella|s__Prevotella_sp_CAG_755	species	0.0174701162486938	0.259008898463833	77	0.0167966914161536	0.248167034685715	59	3.01769911504425e-05	0.000453659651772138	1	0	0	0	4.37179487179487e-05	0.000546037004475347	1	0.0035345974025974	0.0691517577499126	2	0.00401421828908555	0.0736941968737258	2
k__Bacteria|p__Bacteroidetes|c__Bacteroidia|o__Bacteroidales|f__Prevotellaceae|g__Prevotella|s__Prevotella_sp_CAG_873	species	0.113305701410658	0.836075103119421	423	0.113586331039478	0.826268996126927	315	0.125250530973451	1.39025835263032	10	0.346243142857143	2.44922883289647	5	0.0260871794871795	0.321485041770711	5	0.0924473506493507	0.605340296775503	20	0.0944846902654867	0.616158765542742	17
k__Bacteria|p__Bacteroidetes|c__Bacteroidia|o__Bacteroidales|f__Prevotellaceae|g__Prevotella|s__Prevotella_sp_CAG_891	species	0.0435943482236155	0.459731282553424	221	0.0434170300615719	0.458088095266871	157	0.0809327433628319	0.727938018809291	9	0.139171857142857	1.15586548410897	2	0.0547998076923077	0.415011907265588	7	0.0169396103896104	0.208674102562624	6	0.0192030678466077	0.222323392389506	5
k__Bacteria|p__Bacteroidetes|c__Bacteroidia|o__Bacteroidales|f__Prevotellaceae|g__Prevotella|s__Prevotella_sp_CAG_924	species	0.0165566118077325	0.365366298375547	56	0.0150608131111916	0.363720681899967	38	2.38053097345133e-05	0.000287124653019697	2	7.68571428571428e-05	0.000514481708684992	2	0	0	0	3.22077922077922e-06	6.31962517382656e-05	1	3.65781710914454e-06	6.73475553776025e-05	1
k__Bacteria|p__Bacteroidetes|c__Bacteroidia|o__Bacteroidales|f__Prevotellaceae|g__Prevotella|s__Prevotella_sp_MGM1	species	1.59469696969697e-05	0.00128012846016425	2	2.01937703730532e-05	0.00150060232383505	1	0	0	0	0	0	0	0	0	0	0	0	0	0	0	0
k__Bacteria|p__Bacteroidetes|c__Bacteroidia|o__Bacteroidales|f__Prevotellaceae|g__Prevotella|s__Prevotella_sp_MGM2	species	0.000245872518286311	0.0215134941007302	1	0	0	0	0	0	0	0	0	0	0	0	0	0	0	0	0	0	0
k__Bacteria|p__Bacteroidetes|c__Bacteroidia|o__Bacteroidales|f__Prevotellaceae|g__Prevotella|s__Prevotella_sp_P3_122	species	0.000172580982236155	0.0101203193243406	5	0.000212283592901123	0.011746545952097	4	0	0	0	0	0	0	0	0	0	0	0	0	0	0	0
k__Bacteria|p__Bacteroidetes|c__Bacteroidia|o__Bacteroidales|f__Prevotellaceae|g__Prevotella|s__Prevotella_sp_S7_1_8	species	5.56426332288401e-07	4.44527352657779e-05	2	7.7145961608113e-07	5.23418492901255e-05	2	0	0	0	0	0	0	0	0	0	0	0	0	0	0	0
k__Bacteria|p__Bacteroidetes|c__Bacteroidia|o__Bacteroidales|f__Prevotellaceae|g__Prevotella|s__Prevotella_stercorea	species	0.124375910397074	1.41248739639143	653	0.127968415429192	1.40199956842423	476	0.0987897345132743	0.887305680102996	21	0.0391111428571429	0.307805782552226	6	0.12556858974359	1.04802892888566	15	0.156556779220779	1.66345138577084	34	0.149680914454277	1.69907085997199	30
k__Bacteria|p__Bacteroidetes|c__Bacteroidia|o__Bacteroidales|f__Prevotellaceae|g__Prevotella|s__Prevotella_timonensis	species	2.44056948798328e-05	0.00138451959641454	10	3.04907642158638e-05	0.00161625658279523	7	0	0	0	0	0	0	0	0	0	4.08051948051948e-05	0.00080065573774851	1	4.63421828908555e-05	0.000853250076598496	1
k__Bacteria|p__Bacteroidetes|c__Bacteroidia|o__Bacteroidales|f__Prevotellaceae|g__Prevotella|s__Prevotella_veroralis	species	6.73981191222571e-07	5.89723913938418e-05	1	9.34444042013763e-07	6.94386870324535e-05	1	0	0	0	0	0	0	0	0	0	0	0	0	0	0	0
k__Bacteria|p__Bacteroidetes|c__Bacteroidia|o__Bacteroidales|f__Rikenellaceae	family	7.95011079545455	5.74505597806943	7641	7.95045992031872	5.76049945055591	5512	9.08245168141593	6.24656743036186	225	9.46749171428571	6.0851433290247	70	8.90967730769231	6.32933645986741	155	8.47780254545455	5.83019086590343	385	8.49489091445428	5.90808309958049	339
k__Bacteria|p__Bacteroidetes|c__Bacteroidia|o__Bacteroidales|f__Rikenellaceae|g__Alistipes	genus	7.94532204676071	5.74298814793308	7640	7.94554601050344	5.759662348104	5512	9.07179190265487	6.23697554903788	225	9.43307585714286	6.05512743742591	70	8.90967730769231	6.32933645986741	155	8.46914750649351	5.82012330115684	384	8.48506144542773	5.8968227368746	338
k__Bacteria|p__Bacteroidetes|c__Bacteroidia|o__Bacteroidales|f__Rikenellaceae|g__Alistipes|s__Alistipes_finegoldii	species	1.21570195010449	2.63539562315194	7486	1.19855661173488	2.69573953466235	5398	1.78420101769911	3.1139530148683	217	2.26494028571429	3.84337274992809	68	1.56848467948718	2.71089419671965	149	1.54650187012987	2.63311292462401	374	1.53806991150442	2.61451685952807	329
k__Bacteria|p__Bacteroidetes|c__Bacteroidia|o__Bacteroidales|f__Rikenellaceae|g__Alistipes|s__Alistipes_indistinctus	species	0.100002595350052	0.262745815281984	5079	0.0986678395508874	0.257685526137623	3692	0.107790575221239	0.315829637110651	125	0.137430428571429	0.432191719825034	34	0.094490641025641	0.247122821647336	91	0.118493584415584	0.346738950341599	236	0.110658525073746	0.297301163781752	210
k__Bacteria|p__Bacteroidetes|c__Bacteroidia|o__Bacteroidales|f__Rikenellaceae|g__Alistipes|s__Alistipes_inops	species	0.556147921891327	1.60373435112436	3778	0.535543228902572	1.56870623663201	2764	0.625582345132743	1.68895491873296	101	0.699750142857143	1.63709976114043	30	0.592301923076923	1.71585306398741	71	0.775976441558442	2.028682655399	185	0.725978761061947	1.88290494739168	165
k__Bacteria|p__Bacteroidetes|c__Bacteroidia|o__Bacteroidales|f__Rikenellaceae|g__Alistipes|s__Alistipes_onderdonkii	species	0.0286876815569488	0.290685429987326	1270	0.0263313926113727	0.233528619222909	912	0.0897085398230088	0.907987119383476	36	0.0178565714285714	0.0969790640470244	11	0.121949807692308	1.09050637826682	25	0.0974631428571429	0.904558594075518	60	0.0760928613569321	0.754989564803712	52
k__Bacteria|p__Bacteroidetes|c__Bacteroidia|o__Bacteroidales|f__Rikenellaceae|g__Alistipes|s__Alistipes_putredinis	species	5.26418955198537	4.55455380973409	7549	5.28976075878305	4.51087517622776	5441	5.64692716814159	4.87391020852775	221	5.94523028571429	5.11882729470192	70	5.51307320512821	4.77080238577132	151	5.28861581818182	4.84019651982499	378	5.39267401179941	4.9378790280228	332
k__Bacteria|p__Bacteroidetes|c__Bacteroidia|o__Bacteroidales|f__Rikenellaceae|g__Alistipes|s__Alistipes_shahii	species	0.440234481452456	0.613752342764789	6911	0.442216608113003	0.599388780620114	5005	0.432550840707965	0.58811406008525	189	0.366678142857143	0.415261151888201	57	0.462109102564103	0.64998291152264	132	0.434001428571429	0.596009226805489	333	0.42475191740413	0.545976116903618	295
k__Bacteria|p__Bacteroidetes|c__Bacteroidia|o__Bacteroidales|f__Rikenellaceae|g__Alistipes|s__Alistipes_sp_An31A	species	0.320987343260188	1.76987507500142	896	0.335286624411445	1.83465531593906	662	0.376149557522124	2.05138991628793	26	0.000362	0.00248607344208096	3	0.544772179487179	2.45281132445392	23	0.199144779220779	1.38925168732671	34	0.206905457227139	1.43839329898978	30
k__Bacteria|p__Bacteroidetes|c__Bacteroidia|o__Bacteroidales|f__Rikenellaceae|g__Alistipes|s__Alistipes_sp_An66	species	0.00174000914315569	0.029271118855835	152	0.00181817819630569	0.0316069164735831	114	0.000259557522123894	0.00289766830074129	2	0	0	0	0.000376025641025641	0.00348487639054857	2	0.002056	0.0276904723498595	4	0.00233498525073746	0.0295035788559699	4
k__Bacteria|p__Bacteroidetes|c__Bacteroidia|o__Bacteroidales|f__Rikenellaceae|g__Alistipes|s__Alistipes_sp_CAG_831	species	0.00557932210031348	0.238724293480336	26	0.00677937341542919	0.273009484760471	21	1.66371681415929e-05	0.00025011147956939	1	0	0	0	2.41025641025641e-05	0.000301040929153564	1	0.000771012987012987	0.0143613535864753	3	0.000875634218289086	0.0153044410287696	3
k__Bacteria|p__Bacteroidetes|c__Bacteroidia|o__Bacteroidales|f__Rikenellaceae|g__Alistipes|s__Alistipes_sp_CHKCI003	species	0.00891238375130616	0.206762996982792	27	0.0077840438247012	0.197208516766121	17	0.00324995575221239	0.0488575480396067	1	0	0	0	0.00470826923076923	0.0588062638441492	1	0.00190776623376623	0.0374330765639022	1	0.00216663716814159	0.039892020926851	1
k__Bacteria|p__Bacteroidetes|c__Bacteroidia|o__Bacteroidales|f__Rikenellaceae|g__Alistipes|s__Alistipes_timonensis	species	0.0031387526123302	0.025848182063754	576	0.00280128938790293	0.0239708799475338	402	0.00535575221238938	0.0465143113423588	15	0.000827714285714286	0.00488273538549044	2	0.0073875641025641	0.0558270079900839	13	0.00421563636363636	0.0337967690713046	33	0.00455274336283186	0.0359149173466099	30
k__Bacteria|p__Bacteroidetes|c__Bacteroidia|o__Bacteroidales|f__Rikenellaceae|g__Rikenella	genus	0.0047887447753396	0.0901673900579789	86	0.00491390981528432	0.100200218713834	59	0.0106598230088496	0.112413245668588	3	0.034416	0.200941065852869	3	0	0	0	0.00865506493506494	0.0983230754301351	5	0.00982949852507375	0.104745091856807	5
k__Bacteria|p__Bacteroidetes|c__Bacteroidia|o__Bacteroidales|f__Rikenellaceae|g__Rikenella|s__Rikenella_microfusus	species	0.0047887447753396	0.0901673900579789	86	0.00491390981528432	0.100200218713834	59	0.0106598230088496	0.112413245668588	3	0.034416	0.200941065852869	3	0	0	0	0.00865506493506494	0.0983230754301351	5	0.00982949852507375	0.104745091856807	5
k__Bacteria|p__Bacteroidetes|c__Bacteroidia|o__Bacteroidales|f__Tannerellaceae	family	0.880508145245559	1.34233650450574	7371	0.856147028250634	1.34694034853916	5321	1.21866982300885	1.69539582535445	216	1.26156442857143	1.51774029061288	67	1.19942224358974	1.77364583662036	149	1.03424067532468	1.51644745875625	370	1.05664631268437	1.55922073848685	325
k__Bacteria|p__Bacteroidetes|c__Bacteroidia|o__Bacteroidales|f__Tannerellaceae|g__Parabacteroides	genus	0.880502422936259	1.34234015318931	7370	0.856147028250634	1.34694034853916	5321	1.21866982300885	1.69539582535445	216	1.26156442857143	1.51774029061288	67	1.19942224358974	1.77364583662036	149	1.03424067532468	1.51644745875625	370	1.05664631268437	1.55922073848685	325
k__Bacteria|p__Bacteroidetes|c__Bacteroidia|o__Bacteroidales|f__Tannerellaceae|g__Parabacteroides|s__Parabacteroides_distasonis	species	0.524454186259143	1.12295146223944	7061	0.509910581311119	1.17013799552442	5115	0.730348938053097	1.3044330820183	202	0.663394857142857	1.20517373681412	59	0.760392435897436	1.34925200326861	143	0.568315246753247	0.97278784712231	342	0.582325280235988	1.01061216444041	299
k__Bacteria|p__Bacteroidetes|c__Bacteroidia|o__Bacteroidales|f__Tannerellaceae|g__Parabacteroides|s__Parabacteroides_goldsteinii	species	0.0123223132183908	0.0777884893294195	1431	0.0104917203911626	0.060230854863339	1014	0.0276074336283186	0.14538298065625	45	0.0301935714285714	0.114760595823334	10	0.0264469871794872	0.157526027266443	35	0.0263497402597403	0.169053946376147	75	0.0296511209439528	0.179918730626082	68
k__Bacteria|p__Bacteroidetes|c__Bacteroidia|o__Bacteroidales|f__Tannerellaceae|g__Parabacteroides|s__Parabacteroides_gordonii	species	0.000164026907001045	0.00707058915919965	35	0.000148275986961246	0.00763540250279663	24	7.26106194690265e-05	0.00086836387594273	2	0	0	0	0.000105192307692308	0.00104458015715149	2	3.23636363636364e-05	0.000635020400531281	1	3.67551622418879e-05	0.000676734306455586	1
k__Bacteria|p__Bacteroidetes|c__Bacteroidia|o__Bacteroidales|f__Tannerellaceae|g__Parabacteroides|s__Parabacteroides_johnsonii	species	0.0227533215778474	0.152022858580555	889	0.0212546595436436	0.137748887576574	637	0.0453069026548673	0.384188627384644	33	0.0397414285714286	0.152500571301241	11	0.0478042307692308	0.451537648288584	22	0.0452606753246753	0.350599702743179	47	0.0488433628318584	0.371778745373824	39
k__Bacteria|p__Bacteroidetes|c__Bacteroidia|o__Bacteroidales|f__Tannerellaceae|g__Parabacteroides|s__Parabacteroides_merdae	species	0.299460384012539	0.569965032742507	5687	0.290981722202101	0.51153905536437	4128	0.395169115044248	0.615319174552246	168	0.485411	0.793494178198692	48	0.354675961538462	0.513799618214274	120	0.37702374025974	0.919517746819594	272	0.377772064896755	0.950221243196113	238
k__Bacteria|p__Bacteroidetes|c__Bacteroidia|o__Bacteroidales|f__Tannerellaceae|g__Parabacteroides|s__Parabacteroides_sp_426_9	species	8.9328631138976e-06	0.000607851457228722	4	1.23850054328142e-05	0.000715719845728061	4	0	0	0	0	0	0	0	0	0	0	0	0	0	0	0
k__Bacteria|p__Bacteroidetes|c__Bacteroidia|o__Bacteroidales|f__Tannerellaceae|g__Parabacteroides|s__Parabacteroides_sp_CAG_409	species	0.0213393443051202	0.139568811538676	689	0.0233477327055415	0.145202042490145	519	0.0201647787610619	0.204259647721434	14	0.0428235714285714	0.358287704077125	1	0.00999737179487179	0.0555238537766361	13	0.0172595324675325	0.110746656845184	31	0.018018407079646	0.116417771609697	27
k__Bacteria|p__Bacteroidetes|c__Bacteroidia|o__Bacteroidales|f__Tannerellaceae|g__Tannerella	genus	5.72230929989551e-06	0.000488171170314004	2	0	0	0	0	0	0	0	0	0	0	0	0	0	0	0	0	0	0
k__Bacteria|p__Bacteroidetes|c__Bacteroidia|o__Bacteroidales|f__Tannerellaceae|g__Tannerella|s__Tannerella_forsythia	species	5.5773249738767e-06	0.000488007967542063	1	0	0	0	0	0	0	0	0	0	0	0	0	0	0	0	0	0	0
k__Bacteria|p__Bacteroidetes|c__Bacteroidia|o__Bacteroidales|f__Tannerellaceae|g__Tannerella|s__Tannerella_sp_oral_taxon_HOT_286	species	1.44984326018809e-07	1.26859214044892e-05	1	0	0	0	0	0	0	0	0	0	0	0	0	0	0	0	0	0	0
k__Bacteria|p__Bacteroidetes|c__Flavobacteriia	class	2.05067920585162e-07	1.79431500946379e-05	1	2.84317276349149e-07	2.11276625273163e-05	1	0	0	0	0	0	0	0	0	0	0	0	0	0	0	0
k__Bacteria|p__Bacteroidetes|c__Flavobacteriia|o__Flavobacteriales	order	2.05067920585162e-07	1.79431500946379e-05	1	2.84317276349149e-07	2.11276625273163e-05	1	0	0	0	0	0	0	0	0	0	0	0	0	0	0	0
k__Bacteria|p__Bacteroidetes|c__Flavobacteriia|o__Flavobacteriales|f__Flavobacteriaceae	family	2.05067920585162e-07	1.79431500946379e-05	1	2.84317276349149e-07	2.11276625273163e-05	1	0	0	0	0	0	0	0	0	0	0	0	0	0	0	0
k__Bacteria|p__Bacteroidetes|c__Flavobacteriia|o__Flavobacteriales|f__Flavobacteriaceae|g__Capnocytophaga	genus	2.05067920585162e-07	1.79431500946379e-05	1	2.84317276349149e-07	2.11276625273163e-05	1	0	0	0	0	0	0	0	0	0	0	0	0	0	0	0
k__Bacteria|p__Bacteroidetes|c__Flavobacteriia|o__Flavobacteriales|f__Flavobacteriaceae|g__Capnocytophaga|s__Capnocytophaga_gingivalis	species	2.05067920585162e-07	1.79431500946379e-05	1	2.84317276349149e-07	2.11276625273163e-05	1	0	0	0	0	0	0	0	0	0	0	0	0	0	0	0
k__Bacteria|p__Candidatus_Melainabacteria	phylum	0.00300776384535005	0.0308868706836621	553	0.0031209724737414	0.0335689415305083	385	0.00275044247787611	0.0175653178932871	15	0.002391	0.00938515651194071	7	0.00291173076923077	0.0202135192755057	8	0.0036667012987013	0.0378910055671833	22	0.00413171091445428	0.0403603273266729	21
k__Bacteria|p__Candidatus_Melainabacteria|c__Candidatus_Melainabacteria_unclassified	class	0.00300776384535005	0.0308868706836621	553	0.0031209724737414	0.0335689415305083	385	0.00275044247787611	0.0175653178932871	15	0.002391	0.00938515651194071	7	0.00291173076923077	0.0202135192755057	8	0.0036667012987013	0.0378910055671833	22	0.00413171091445428	0.0403603273266729	21
k__Bacteria|p__Candidatus_Melainabacteria|c__Candidatus_Melainabacteria_unclassified|o__Candidatus_Gastranaerophilales	order	0.00300776384535005	0.0308868706836621	553	0.0031209724737414	0.0335689415305083	385	0.00275044247787611	0.0175653178932871	15	0.002391	0.00938515651194071	7	0.00291173076923077	0.0202135192755057	8	0.0036667012987013	0.0378910055671833	22	0.00413171091445428	0.0403603273266729	21
k__Bacteria|p__Candidatus_Melainabacteria|c__Candidatus_Melainabacteria_unclassified|o__Candidatus_Gastranaerophilales|f__Candidatus_Gastranaerophilales_unclassified	family	0.00300776384535005	0.0308868706836621	553	0.0031209724737414	0.0335689415305083	385	0.00275044247787611	0.0175653178932871	15	0.002391	0.00938515651194071	7	0.00291173076923077	0.0202135192755057	8	0.0036667012987013	0.0378910055671833	22	0.00413171091445428	0.0403603273266729	21
k__Bacteria|p__Candidatus_Melainabacteria|c__Candidatus_Melainabacteria_unclassified|o__Candidatus_Gastranaerophilales|f__Candidatus_Gastranaerophilales_unclassified|g__Candidatus_Gastranaerophilales_unclassified	genus	0.00300776384535005	0.0308868706836621	553	0.0031209724737414	0.0335689415305083	385	0.00275044247787611	0.0175653178932871	15	0.002391	0.00938515651194071	7	0.00291173076923077	0.0202135192755057	8	0.0036667012987013	0.0378910055671833	22	0.00413171091445428	0.0403603273266729	21
k__Bacteria|p__Candidatus_Melainabacteria|c__Candidatus_Melainabacteria_unclassified|o__Candidatus_Gastranaerophilales|f__Candidatus_Gastranaerophilales_unclassified|g__Candidatus_Gastranaerophilales_unclassified|s__Candidatus_Gastranaerophilales_bacterium	species	0.00300776384535005	0.0308868706836621	553	0.0031209724737414	0.0335689415305083	385	0.00275044247787611	0.0175653178932871	15	0.002391	0.00938515651194071	7	0.00291173076923077	0.0202135192755057	8	0.0036667012987013	0.0378910055671833	22	0.00413171091445428	0.0403603273266729	21
k__Bacteria|p__Chlamydiae	phylum	2.16562173458725e-06	0.000103632580886738	4	3.00253531329229e-06	0.000122017854484447	4	0	0	0	0	0	0	0	0	0	0	0	0	0	0	0
k__Bacteria|p__Chlamydiae|c__Chlamydiia	class	2.16562173458725e-06	0.000103632580886738	4	3.00253531329229e-06	0.000122017854484447	4	0	0	0	0	0	0	0	0	0	0	0	0	0	0	0
k__Bacteria|p__Chlamydiae|c__Chlamydiia|o__Chlamydiales	order	2.16562173458725e-06	0.000103632580886738	4	3.00253531329229e-06	0.000122017854484447	4	0	0	0	0	0	0	0	0	0	0	0	0	0	0	0
k__Bacteria|p__Chlamydiae|c__Chlamydiia|o__Chlamydiales|f__Chlamydiaceae	family	2.16562173458725e-06	0.000103632580886738	4	3.00253531329229e-06	0.000122017854484447	4	0	0	0	0	0	0	0	0	0	0	0	0	0	0	0
k__Bacteria|p__Chlamydiae|c__Chlamydiia|o__Chlamydiales|f__Chlamydiaceae|g__Chlamydia	genus	2.16562173458725e-06	0.000103632580886738	4	3.00253531329229e-06	0.000122017854484447	4	0	0	0	0	0	0	0	0	0	0	0	0	0	0	0
k__Bacteria|p__Chlamydiae|c__Chlamydiia|o__Chlamydiales|f__Chlamydiaceae|g__Chlamydia|s__Chlamydia_ibidis	species	2.16562173458725e-06	0.000103632580886738	4	3.00253531329229e-06	0.000122017854484447	4	0	0	0	0	0	0	0	0	0	0	0	0	0	0	0
k__Bacteria|p__Firmicutes	phylum	6.14774077324974	3.42849493363358	7656	6.10057904563564	3.37086865382328	5522	6.34173362831858	3.29081357048431	226	6.28254628571429	3.78497174317527	70	6.36829205128205	3.05622275818005	156	6.21616477922078	3.30448843016948	385	6.1959602359882	3.36486364654853	339
k__Bacteria|p__Firmicutes|c__Bacilli	class	0.0250786376698015	0.103237459484792	3764	0.0241943933357479	0.108763594339526	2698	0.0216519026548673	0.0569041186356238	109	0.0297825714285714	0.0862320198555292	30	0.0180035256410256	0.0367012682351756	79	0.0224849090909091	0.0607920034879395	188	0.0219473156342183	0.0571843201513774	168
k__Bacteria|p__Firmicutes|c__Bacilli|o__Bacillales	order	0.000278953761755486	0.00569074190463459	118	0.00019332307135096	0.00263467105412038	81	0.000189026548672566	0.00202196910168799	2	0	0	0	0.000273846153846154	0.00243132420086813	2	0.000291506493506494	0.00278814497687389	7	0.000276253687315634	0.0027983242778232	6
k__Bacteria|p__Firmicutes|c__Bacilli|o__Bacillales|f__Bacillaceae	family	7.62591431556949e-05	0.00502028673070628	13	1.61336472292648e-05	0.000600664570879989	8	0	0	0	0	0	0	0	0	0	0	0	0	0	0	0
k__Bacteria|p__Firmicutes|c__Bacilli|o__Bacillales|f__Bacillaceae|g__Bacillus	genus	7.62591431556949e-05	0.00502028673070628	13	1.61336472292648e-05	0.000600664570879989	8	0	0	0	0	0	0	0	0	0	0	0	0	0	0	0
k__Bacteria|p__Firmicutes|c__Bacilli|o__Bacillales|f__Bacillaceae|g__Bacillus|s__Bacillus_aryabhattai	species	3.55538140020899e-05	0.0023490190304046	7	8.163708801159e-06	0.000340589689679056	4	0	0	0	0	0	0	0	0	0	0	0	0	0	0	0
k__Bacteria|p__Firmicutes|c__Bacilli|o__Bacillales|f__Bacillaceae|g__Bacillus|s__Bacillus_cereus_group	species	8.18443051201672e-06	0.000498472357829204	3	0	0	0	0	0	0	0	0	0	0	0	0	0	0	0	0	0	0
k__Bacteria|p__Firmicutes|c__Bacilli|o__Bacillales|f__Bacillaceae|g__Bacillus|s__Bacillus_megaterium	species	3.16588296760711e-05	0.00222624384046597	7	6.77471930459978e-06	0.000291007175497538	5	0	0	0	0	0	0	0	0	0	0	0	0	0	0	0
k__Bacteria|p__Firmicutes|c__Bacilli|o__Bacillales|f__Bacillaceae|g__Bacillus|s__Bacillus_murimartini	species	8.6337513061651e-07	7.55440905258322e-05	1	1.19703006157189e-06	8.89514963729685e-05	1	0	0	0	0	0	0	0	0	0	0	0	0	0	0	0
k__Bacteria|p__Firmicutes|c__Bacilli|o__Bacillales|f__Bacillales_unclassified	family	2.52220480668757e-06	9.42072677896993e-05	7	3.49692140528794e-06	0.000110914407887953	7	0	0	0	0	0	0	0	0	0	0	0	0	0	0	0
k__Bacteria|p__Firmicutes|c__Bacilli|o__Bacillales|f__Bacillales_unclassified|g__Gemella	genus	2.52220480668757e-06	9.42072677896993e-05	7	3.49692140528794e-06	0.000110914407887953	7	0	0	0	0	0	0	0	0	0	0	0	0	0	0	0
k__Bacteria|p__Firmicutes|c__Bacilli|o__Bacillales|f__Bacillales_unclassified|g__Gemella|s__Gemella_sanguinis	species	2.52220480668757e-06	9.42072677896993e-05	7	3.49692140528794e-06	0.000110914407887953	7	0	0	0	0	0	0	0	0	0	0	0	0	0	0	0
k__Bacteria|p__Firmicutes|c__Bacilli|o__Bacillales|f__Listeriaceae	family	0	0	0	0	0	0	0	0	0	0	0	0	0	0	0	0	0	0	0	0	0
k__Bacteria|p__Firmicutes|c__Bacilli|o__Bacillales|f__Listeriaceae|g__Listeria	genus	0	0	0	0	0	0	0	0	0	0	0	0	0	0	0	0	0	0	0	0	0
k__Bacteria|p__Firmicutes|c__Bacilli|o__Bacillales|f__Listeriaceae|g__Listeria|s__Listeria_monocytogenes	species	0	0	0	0	0	0	0	0	0	0	0	0	0	0	0	0	0	0	0	0	0
k__Bacteria|p__Firmicutes|c__Bacilli|o__Bacillales|f__Staphylococcaceae	family	0.000200173719958203	0.00268049942383796	100	0.000173692502716407	0.00256423967051108	66	0.000189026548672566	0.00202196910168799	2	0	0	0	0.000273846153846154	0.00243132420086813	2	0.000291506493506494	0.00278814497687389	7	0.000276253687315634	0.0027983242778232	6
k__Bacteria|p__Firmicutes|c__Bacilli|o__Bacillales|f__Staphylococcaceae|g__Staphylococcus	genus	0.000200173719958203	0.00268049942383796	100	0.000173692502716407	0.00256423967051108	66	0.000189026548672566	0.00202196910168799	2	0	0	0	0.000273846153846154	0.00243132420086813	2	0.000291506493506494	0.00278814497687389	7	0.000276253687315634	0.0027983242778232	6
k__Bacteria|p__Firmicutes|c__Bacilli|o__Bacillales|f__Staphylococcaceae|g__Staphylococcus|s__Staphylococcus_aureus	species	1.01593521421108e-05	0.000492300323816239	11	1.10557768924303e-05	0.000550348285901183	8	0	0	0	0	0	0	0	0	0	0	0	0	0	0	0
k__Bacteria|p__Firmicutes|c__Bacilli|o__Bacillales|f__Staphylococcaceae|g__Staphylococcus|s__Staphylococcus_cohnii	species	0	0	0	0	0	0	0	0	0	0	0	0	0	0	0	0	0	0	0	0	0
k__Bacteria|p__Firmicutes|c__Bacilli|o__Bacillales|f__Staphylococcaceae|g__Staphylococcus|s__Staphylococcus_epidermidis	species	4.5666144200627e-05	0.00158140239057707	19	6.12803332126041e-05	0.00185923552990691	16	0	0	0	0	0	0	0	0	0	0	0	0	0	0	0
k__Bacteria|p__Firmicutes|c__Bacilli|o__Bacillales|f__Staphylococcaceae|g__Staphylococcus|s__Staphylococcus_hominis	species	1.41575235109718e-05	0.000542140755790455	10	1.38446215139442e-05	0.000526459964240113	8	0	0	0	0	0	0	0	0	0	0	0	0	0	0	0
k__Bacteria|p__Firmicutes|c__Bacilli|o__Bacillales|f__Staphylococcaceae|g__Staphylococcus|s__Staphylococcus_pseudintermedius	species	8.94657784743992e-05	0.00156753947381364	47	6.06573705179283e-05	0.00105619437227611	29	8.2212389380531e-05	0.00123592321553172	1	0	0	0	0.000119102564102564	0.00148759054884926	1	6.6987012987013e-05	0.000983280681325733	3	2.12684365781711e-05	0.000285884667502874	2
k__Bacteria|p__Firmicutes|c__Bacilli|o__Bacillales|f__Staphylococcaceae|g__Staphylococcus|s__Staphylococcus_saprophyticus	species	3.9751828631139e-05	0.00105202247621446	18	2.55831220572256e-05	0.000805714306003865	9	0.000106814159292035	0.0016057689140439	1	0	0	0	0.00015474358974359	0.0019327468164274	1	0.000224519480519481	0.00261477907771776	4	0.000254985250737463	0.00278563584942121	4
k__Bacteria|p__Firmicutes|c__Bacilli|o__Bacillales|f__Staphylococcaceae|g__Staphylococcus|s__Staphylococcus_sciuri	species	5.61650992685475e-08	4.91436594948682e-06	1	0	0	0	0	0	0	0	0	0	0	0	0	0	0	0	0	0	0
k__Bacteria|p__Firmicutes|c__Bacilli|o__Bacillales|f__Staphylococcaceae|g__Staphylococcus|s__Staphylococcus_warneri	species	9.1692789968652e-07	8.02298813148778e-05	1	1.27127852227454e-06	9.44689114278727e-05	1	0	0	0	0	0	0	0	0	0	0	0	0	0	0	0
k__Bacteria|p__Firmicutes|c__Bacilli|o__Lactobacillales	order	0.0247996799895507	0.103099799083162	3706	0.0240010684534589	0.108732494987974	2656	0.0214628761061947	0.0569222755081399	108	0.0297825714285714	0.0862320198555292	30	0.0177296794871795	0.0367144212400711	78	0.0221934285714286	0.0608010724761986	185	0.0216710914454277	0.0571917745538279	165
k__Bacteria|p__Firmicutes|c__Bacilli|o__Lactobacillales|f__Aerococcaceae	family	1.95924764890282e-07	1.71431370330935e-05	1	2.71640709887722e-07	2.01856648350155e-05	1	0	0	0	0	0	0	0	0	0	0	0	0	0	0	0
k__Bacteria|p__Firmicutes|c__Bacilli|o__Lactobacillales|f__Aerococcaceae|g__Aerococcus	genus	1.95924764890282e-07	1.71431370330935e-05	1	2.71640709887722e-07	2.01856648350155e-05	1	0	0	0	0	0	0	0	0	0	0	0	0	0	0	0
k__Bacteria|p__Firmicutes|c__Bacilli|o__Lactobacillales|f__Aerococcaceae|g__Aerococcus|s__Aerococcus_urinae	species	1.95924764890282e-07	1.71431370330935e-05	1	2.71640709887722e-07	2.01856648350155e-05	1	0	0	0	0	0	0	0	0	0	0	0	0	0	0	0
k__Bacteria|p__Firmicutes|c__Bacilli|o__Lactobacillales|f__Carnobacteriaceae	family	8.04597701149425e-07	6.39119287861867e-05	2	1.11553784860558e-06	7.52544777550108e-05	2	0	0	0	0	0	0	0	0	0	0	0	0	0	0	0
k__Bacteria|p__Firmicutes|c__Bacilli|o__Lactobacillales|f__Carnobacteriaceae|g__Granulicatella	genus	8.04597701149425e-07	6.39119287861867e-05	2	1.11553784860558e-06	7.52544777550108e-05	2	0	0	0	0	0	0	0	0	0	0	0	0	0	0	0
k__Bacteria|p__Firmicutes|c__Bacilli|o__Lactobacillales|f__Carnobacteriaceae|g__Granulicatella|s__Granulicatella_elegans	species	8.04597701149425e-07	6.39119287861867e-05	2	1.11553784860558e-06	7.52544777550108e-05	2	0	0	0	0	0	0	0	0	0	0	0	0	0	0	0
k__Bacteria|p__Firmicutes|c__Bacilli|o__Lactobacillales|f__Enterococcaceae	family	7.12199582027168e-05	0.00194436150439589	33	3.10811300253531e-05	0.00106984556959111	21	0	0	0	0	0	0	0	0	0	1.09090909090909e-06	2.14051820403803e-05	1	1.23893805309735e-06	2.28112687569299e-05	1
k__Bacteria|p__Firmicutes|c__Bacilli|o__Lactobacillales|f__Enterococcaceae|g__Enterococcus	genus	7.12199582027168e-05	0.00194436150439589	33	3.10811300253531e-05	0.00106984556959111	21	0	0	0	0	0	0	0	0	0	1.09090909090909e-06	2.14051820403803e-05	1	1.23893805309735e-06	2.28112687569299e-05	1
k__Bacteria|p__Firmicutes|c__Bacilli|o__Lactobacillales|f__Enterococcaceae|g__Enterococcus|s__Enterococcus_avium	species	1.35318704284222e-06	0.000118401933108566	1	0	0	0	0	0	0	0	0	0	0	0	0	0	0	0	0	0	0
k__Bacteria|p__Firmicutes|c__Bacilli|o__Lactobacillales|f__Enterococcaceae|g__Enterococcus|s__Enterococcus_casseliflavus	species	1.65700104493208e-05	0.000963545659976809	3	0	0	0	0	0	0	0	0	0	0	0	0	0	0	0	0	0	0
k__Bacteria|p__Firmicutes|c__Bacilli|o__Lactobacillales|f__Enterococcaceae|g__Enterococcus|s__Enterococcus_dispar	species	1.99843260188088e-07	1.74859997737554e-05	1	0	0	0	0	0	0	0	0	0	0	0	0	0	0	0	0	0	0
k__Bacteria|p__Firmicutes|c__Bacilli|o__Lactobacillales|f__Enterococcaceae|g__Enterococcus|s__Enterococcus_durans	species	7.70637408568443e-07	6.74296723301679e-05	1	1.06845345889171e-06	7.93969483510611e-05	1	0	0	0	0	0	0	0	0	0	0	0	0	0	0	0
k__Bacteria|p__Firmicutes|c__Bacilli|o__Lactobacillales|f__Enterococcaceae|g__Enterococcus|s__Enterococcus_faecalis	species	1.99634273772205e-05	0.00104300075742143	14	1.74737413980442e-05	0.000991637873746523	10	0	0	0	0	0	0	0	0	0	0	0	0	0	0	0
k__Bacteria|p__Firmicutes|c__Bacilli|o__Lactobacillales|f__Enterococcaceae|g__Enterococcus|s__Enterococcus_faecium	species	1.78879310344828e-05	0.000903702330997114	10	6.86526620789569e-06	0.000263598822811181	7	0	0	0	0	0	0	0	0	0	1.09090909090909e-06	2.14051820403803e-05	1	1.23893805309735e-06	2.28112687569299e-05	1
k__Bacteria|p__Firmicutes|c__Bacilli|o__Lactobacillales|f__Enterococcaceae|g__Enterococcus|s__Enterococcus_gallinarum	species	3.31374085684431e-06	0.000289947591019722	1	0	0	0	0	0	0	0	0	0	0	0	0	0	0	0	0	0	0
k__Bacteria|p__Firmicutes|c__Bacilli|o__Lactobacillales|f__Enterococcaceae|g__Enterococcus|s__Enterococcus_hirae	species	1.1162486938349e-05	0.000529246269547256	5	5.67366896052155e-06	0.000293284846932504	3	0	0	0	0	0	0	0	0	0	0	0	0	0	0	0
k__Bacteria|p__Firmicutes|c__Bacilli|o__Lactobacillales|f__Lactobacillaceae	family	0.012279723092999	0.084476636642453	1918	0.0116878721477725	0.0914845835932411	1370	0.0117558407079646	0.0469645047191205	63	0.0165145714285714	0.0717415551296622	18	0.00962051282051282	0.0299295268987079	45	0.0118010649350649	0.050174389494069	94	0.0106989970501475	0.045184170726021	82
k__Bacteria|p__Firmicutes|c__Bacilli|o__Lactobacillales|f__Lactobacillaceae|g__Lactobacillus	genus	0.012269921630094	0.0844752590567469	1913	0.0116743770373053	0.0914827198845572	1366	0.0117558407079646	0.0469645047191205	63	0.0165145714285714	0.0717415551296622	18	0.00962051282051282	0.0299295268987079	45	0.0118010649350649	0.050174389494069	94	0.0106989970501475	0.045184170726021	82
k__Bacteria|p__Firmicutes|c__Bacilli|o__Lactobacillales|f__Lactobacillaceae|g__Lactobacillus|s__Lactobacillus_acidophilus	species	2.9046499477534e-05	0.00113422088397462	19	1.13962332488229e-05	0.000597631825740678	8	3.64601769911504e-05	0.000548116646715897	1	0.000117714285714286	0.000984868374091541	1	0	0	0	0	0	0	0	0	0
k__Bacteria|p__Firmicutes|c__Bacilli|o__Lactobacillales|f__Lactobacillaceae|g__Lactobacillus|s__Lactobacillus_agilis	species	1.14550679205852e-06	8.47220482589577e-05	4	1.58819268381021e-06	9.97573323962249e-05	4	0	0	0	0	0	0	0	0	0	0	0	0	0	0	0
k__Bacteria|p__Firmicutes|c__Bacilli|o__Lactobacillales|f__Lactobacillaceae|g__Lactobacillus|s__Lactobacillus_algidus	species	3.27847439916405e-07	2.86861826353765e-05	1	0	0	0	0	0	0	0	0	0	0	0	0	0	0	0	0	0	0
k__Bacteria|p__Firmicutes|c__Bacilli|o__Lactobacillales|f__Lactobacillaceae|g__Lactobacillus|s__Lactobacillus_amylovorus	species	4.61076280041797e-05	0.00137902263818202	17	5.08167330677291e-05	0.00145073756709998	13	0	0	0	0	0	0	0	0	0	0.000134987012987013	0.00264863645390134	1	0.00015330383480826	0.00282262294594678	1
k__Bacteria|p__Firmicutes|c__Bacilli|o__Lactobacillales|f__Lactobacillaceae|g__Lactobacillus|s__Lactobacillus_animalis	species	6.26044932079415e-06	0.000352669586977079	5	7.81238681637088e-06	0.000410228746282968	4	0	0	0	0	0	0	0	0	0	1.24415584415584e-05	0.000244121004698623	1	1.41297935103245e-05	0.000260157088918319	1
k__Bacteria|p__Firmicutes|c__Bacilli|o__Lactobacillales|f__Lactobacillaceae|g__Lactobacillus|s__Lactobacillus_antri	species	3.53317659352142e-06	0.000265515760146373	2	4.13799348062296e-06	0.000307494960986737	1	0	0	0	0	0	0	0	0	0	0	0	0	0	0	0
k__Bacteria|p__Firmicutes|c__Bacilli|o__Lactobacillales|f__Lactobacillaceae|g__Lactobacillus|s__Lactobacillus_crispatus	species	2.59117032392894e-05	0.00187195147640666	8	5.52155016298443e-06	0.000269085454933537	4	1.67699115044248e-05	0.000224623557044999	2	0	0	0	2.42948717948718e-05	0.000270292821332448	2	8.7012987012987e-06	0.000170731809131605	1	9.88200589970502e-06	0.000181947024608845	1
k__Bacteria|p__Firmicutes|c__Bacilli|o__Lactobacillales|f__Lactobacillaceae|g__Lactobacillus|s__Lactobacillus_delbrueckii	species	0.00978290360501567	0.0815230640440104	1156	0.00955512857660268	0.0900114818441809	804	0.00886818584070796	0.0458182651573314	36	0.0133021428571429	0.0711801320979846	11	0.00687858974358974	0.0279117992958861	25	0.00953753246753247	0.0492866875185549	54	0.00895864306784661	0.0447196112737221	46
k__Bacteria|p__Firmicutes|c__Bacilli|o__Lactobacillales|f__Lactobacillaceae|g__Lactobacillus|s__Lactobacillus_fermentum	species	0.000354467084639498	0.0084200649630006	76	0.000180751539297356	0.00341088358368172	49	0.000847522123893805	0.00684193118039681	7	0.000191142857142857	0.0012333218286073	2	0.00114205128205128	0.00818498205550666	5	0.000172415584415584	0.00280707117416709	4	0.000195811209439528	0.0029912258534361	4
k__Bacteria|p__Firmicutes|c__Bacilli|o__Lactobacillales|f__Lactobacillaceae|g__Lactobacillus|s__Lactobacillus_fructivorans	species	3.63362068965517e-05	0.00130870535148632	14	3.52951829047447e-05	0.00116933659973189	12	0	0	0	0	0	0	0	0	0	0.00019225974025974	0.0037724085110213	1	0	0	0
k__Bacteria|p__Firmicutes|c__Bacilli|o__Lactobacillales|f__Lactobacillaceae|g__Lactobacillus|s__Lactobacillus_gasseri	species	1.15138453500522e-05	0.000842381864140975	5	0	0	0	1.92035398230088e-05	0.000288692505673179	1	0	0	0	2.78205128205128e-05	0.000347478093757039	1	1.12727272727273e-05	0.000221186881083929	1	1.28023598820059e-05	0.000235716443821609	1
k__Bacteria|p__Firmicutes|c__Bacilli|o__Lactobacillales|f__Lactobacillaceae|g__Lactobacillus|s__Lactobacillus_helveticus	species	5.77324973876698e-06	0.000505151104575156	1	0	0	0	0	0	0	0	0	0	0	0	0	0	0	0	0	0	0
k__Bacteria|p__Firmicutes|c__Bacilli|o__Lactobacillales|f__Lactobacillaceae|g__Lactobacillus|s__Lactobacillus_homohiochii	species	1.55694879832811e-06	8.05993560438689e-05	3	1.22962694675842e-06	6.51335145735932e-05	2	0	0	0	0	0	0	0	0	0	0	0	0	0	0	0
k__Bacteria|p__Firmicutes|c__Bacilli|o__Lactobacillales|f__Lactobacillaceae|g__Lactobacillus|s__Lactobacillus_iners	species	1.86259143155695e-05	0.0010521314837018	4	1.40003621876132e-05	0.00100183820653164	2	0.000233097345132743	0.00350422147439241	1	0.000752571428571429	0.00629646431397359	1	0	0	0	3.27532467532468e-05	0.000642665108402846	1	3.71976401179941e-05	0.00068488118815449	1
k__Bacteria|p__Firmicutes|c__Bacilli|o__Lactobacillales|f__Lactobacillaceae|g__Lactobacillus|s__Lactobacillus_jensenii	species	9.44487983281087e-06	0.000526606222663371	3	3.19992756247736e-06	0.000237787131756483	1	0.000176725663716814	0.00265676928031953	1	0.000570571428571429	0.00477374306568157	1	0	0	0	3.81818181818182e-05	0.00074918137141331	1	4.33628318584071e-05	0.000798394406492546	1
k__Bacteria|p__Firmicutes|c__Bacilli|o__Lactobacillales|f__Lactobacillaceae|g__Lactobacillus|s__Lactobacillus_johnsonii	species	9.57157784743992e-06	0.000417733456089437	6	1.30061571894241e-05	0.00049144882962996	5	0	0	0	0	0	0	0	0	0	3.79220779220779e-06	7.44084899498933e-05	1	4.30678466076696e-06	7.9296315202661e-05	1
k__Bacteria|p__Firmicutes|c__Bacilli|o__Lactobacillales|f__Lactobacillaceae|g__Lactobacillus|s__Lactobacillus_kalixensis	species	1.74111807732497e-06	0.000109801014068782	4	1.84353495110467e-06	0.000122146942378297	3	0	0	0	0	0	0	0	0	0	0	0	0	0	0	0
k__Bacteria|p__Firmicutes|c__Bacilli|o__Lactobacillales|f__Lactobacillaceae|g__Lactobacillus|s__Lactobacillus_mucosae	species	0.000175638714733542	0.00283970518696591	84	0.000134324520101413	0.00205286726252516	58	0.000281106194690265	0.00250617213512855	3	0.000701571428571429	0.00415055492560648	2	9.24358974358974e-05	0.00115452398893468	1	0.000527896103896104	0.00585789669036684	8	0.000285073746312684	0.00236663336215747	7
k__Bacteria|p__Firmicutes|c__Bacilli|o__Lactobacillales|f__Lactobacillaceae|g__Lactobacillus|s__Lactobacillus_oris	species	7.79388714733542e-06	0.000461225193513753	5	2.71640709887722e-08	2.01856648350155e-06	1	0	0	0	0	0	0	0	0	0	1.70649350649351e-05	0.00033483820477452	1	1.93805309734513e-05	0.000356833418411974	1
k__Bacteria|p__Firmicutes|c__Bacilli|o__Lactobacillales|f__Lactobacillaceae|g__Lactobacillus|s__Lactobacillus_paragasseri	species	6.20950888192267e-06	0.000234190519042453	9	2.17855849329953e-06	8.27238385326115e-05	4	8.50442477876106e-05	0.00106572969171888	2	0	0	0	0.000123205128205128	0.00128217807991663	2	4.99220779220779e-05	0.000816856107378979	2	5.66961651917404e-05	0.000870447242223288	2
k__Bacteria|p__Firmicutes|c__Bacilli|o__Lactobacillales|f__Lactobacillaceae|g__Lactobacillus|s__Lactobacillus_plantarum	species	0	0	0	0	0	0	0	0	0	0	0	0	0	0	0	0	0	0	0	0	0
k__Bacteria|p__Firmicutes|c__Bacilli|o__Lactobacillales|f__Lactobacillaceae|g__Lactobacillus|s__Lactobacillus_reuteri	species	1.54924242424242e-05	0.000602964843656664	9	1.36834480260775e-05	0.000557226922920501	7	5.78318584070796e-05	0.000869403467545725	1	0	0	0	8.37820512820513e-05	0.00104643748511624	1	3.39480519480519e-05	0.000666108879208977	1	3.85545722713864e-05	0.000709864958697794	1
k__Bacteria|p__Firmicutes|c__Bacilli|o__Lactobacillales|f__Lactobacillaceae|g__Lactobacillus|s__Lactobacillus_rhamnosus	species	0.000454205851619645	0.00769448891458295	60	0.000480693589279247	0.00823809479871505	47	0.000642787610619469	0.00654965211758281	3	0	0	0	0.000931217948717949	0.00787406394583887	3	0.000610831168831169	0.00678612550041327	4	0.000428525073746313	0.00535242108093374	3
k__Bacteria|p__Firmicutes|c__Bacilli|o__Lactobacillales|f__Lactobacillaceae|g__Lactobacillus|s__Lactobacillus_rogosae	species	0.000393436520376176	0.00428690560257038	505	0.000407049981890619	0.00465548014594394	369	0.00045146017699115	0.00291880951237284	18	0.000817428571428571	0.00472254404716703	6	0.00028724358974359	0.00153334278461143	12	0.000378025974025974	0.00269198332425622	24	0.000397463126843658	0.00285409703349324	20
k__Bacteria|p__Firmicutes|c__Bacilli|o__Lactobacillales|f__Lactobacillaceae|g__Lactobacillus|s__Lactobacillus_ruminis	species	0.000835163270637409	0.0146411391758924	183	0.000732287214777255	0.00783601203113933	141	2.06637168141593e-05	0.000231631896119472	2	0	0	0	2.99358974358974e-05	0.000278575863982117	2	1.28571428571429e-05	0.000183257966110227	3	1.41297935103245e-05	0.000195105936093881	2
k__Bacteria|p__Firmicutes|c__Bacilli|o__Lactobacillales|f__Lactobacillaceae|g__Lactobacillus|s__Lactobacillus_sakei	species	1.39798850574713e-05	0.000377181169473151	20	1.27707352408548e-05	0.000396447046167489	12	0	0	0	0	0	0	0	0	0	1.5038961038961e-05	0.000295085723842385	1	1.70796460176991e-05	0.000314469633577676	1
k__Bacteria|p__Firmicutes|c__Bacilli|o__Lactobacillales|f__Lactobacillaceae|g__Lactobacillus|s__Lactobacillus_salivarius	species	2.29545454545455e-05	0.0015133909381592	11	4.99456718580225e-06	0.000211680320773291	7	1.89823008849558e-05	0.00028536655514699	1	6.12857142857143e-05	0.000512753073404455	1	0	0	0	1.11428571428571e-05	0.000218638645126741	1	1.26548672566372e-05	0.000233000816588641	1
k__Bacteria|p__Firmicutes|c__Bacilli|o__Lactobacillales|f__Lactobacillaceae|g__Lactobacillus|s__Lactobacillus_sanfranciscensis	species	4.61076280041797e-07	3.00012462199929e-05	2	6.39261137269105e-07	3.53250833272691e-05	2	0	0	0	0	0	0	0	0	0	0	0	0	0	0	0
k__Bacteria|p__Firmicutes|c__Bacilli|o__Lactobacillales|f__Lactobacillaceae|g__Lactobacillus|s__Lactobacillus_vaginalis	species	3.13479623824451e-07	2.74290192529497e-05	1	0	0	0	0	0	0	0	0	0	0	0	0	0	0	0	0	0	0
k__Bacteria|p__Firmicutes|c__Bacilli|o__Lactobacillales|f__Lactobacillaceae|g__Pediococcus	genus	8.90151515151515e-06	0.000663500727294135	5	1.22473741398044e-05	0.000781220118873517	4	0	0	0	0	0	0	0	0	0	0	0	0	0	0	0
k__Bacteria|p__Firmicutes|c__Bacilli|o__Lactobacillales|f__Lactobacillaceae|g__Pediococcus|s__Pediococcus_acidilactici	species	7.60841170323929e-06	0.000659808189179204	2	1.04545454545455e-05	0.000776878953950298	1	0	0	0	0	0	0	0	0	0	0	0	0	0	0	0
k__Bacteria|p__Firmicutes|c__Bacilli|o__Lactobacillales|f__Lactobacillaceae|g__Pediococcus|s__Pediococcus_pentosaceus	species	1.29310344827586e-06	7.00431874573941e-05	3	1.79282868525896e-06	8.24709539752958e-05	3	0	0	0	0	0	0	0	0	0	0	0	0	0	0	0
k__Bacteria|p__Firmicutes|c__Bacilli|o__Lactobacillales|f__Lactobacillaceae|g__Sharpea	genus	8.99947753396029e-07	5.60664662941624e-05	3	1.2477363274176e-06	6.60154037020003e-05	3	0	0	0	0	0	0	0	0	0	0	0	0	0	0	0
k__Bacteria|p__Firmicutes|c__Bacilli|o__Lactobacillales|f__Lactobacillaceae|g__Sharpea|s__Sharpea_azabuensis	species	8.99947753396029e-07	5.60664662941624e-05	3	1.2477363274176e-06	6.60154037020003e-05	3	0	0	0	0	0	0	0	0	0	0	0	0	0	0	0
k__Bacteria|p__Firmicutes|c__Bacilli|o__Lactobacillales|f__Leuconostocaceae	family	3.64328631138976e-05	0.0017878386062426	27	1.57551611734879e-05	0.000436499034971287	17	0	0	0	0	0	0	0	0	0	1.76623376623377e-06	3.46560090177585e-05	1	2.00589970501475e-06	3.69325303683626e-05	1
k__Bacteria|p__Firmicutes|c__Bacilli|o__Lactobacillales|f__Leuconostocaceae|g__Leuconostoc	genus	1.29440961337513e-05	0.000370008533464386	21	1.17077145961608e-05	0.000369962523558013	14	0	0	0	0	0	0	0	0	0	0	0	0	0	0	0
k__Bacteria|p__Firmicutes|c__Bacilli|o__Lactobacillales|f__Leuconostocaceae|g__Leuconostoc|s__Leuconostoc_garlicum	species	3.17398119122257e-07	2.02070559637263e-05	2	4.40057950018109e-07	2.37928277484998e-05	2	0	0	0	0	0	0	0	0	0	0	0	0	0	0	0
k__Bacteria|p__Firmicutes|c__Bacilli|o__Lactobacillales|f__Leuconostocaceae|g__Leuconostoc|s__Leuconostoc_gelidum	species	1.45637408568443e-06	9.05960099857366e-05	2	1.11553784860558e-06	8.28957969224638e-05	1	0	0	0	0	0	0	0	0	0	0	0	0	0	0	0
k__Bacteria|p__Firmicutes|c__Bacilli|o__Lactobacillales|f__Leuconostocaceae|g__Leuconostoc|s__Leuconostoc_lactis	species	1.72675026123302e-06	0.000151088181051664	1	0	0	0	0	0	0	0	0	0	0	0	0	0	0	0	0	0	0
k__Bacteria|p__Firmicutes|c__Bacilli|o__Lactobacillales|f__Leuconostocaceae|g__Leuconostoc|s__Leuconostoc_mesenteroides	species	9.32471264367816e-06	0.000287641507222536	15	9.98732343353857e-06	0.00031282091990788	10	0	0	0	0	0	0	0	0	0	0	0	0	0	0	0
k__Bacteria|p__Firmicutes|c__Bacilli|o__Lactobacillales|f__Leuconostocaceae|g__Leuconostoc|s__Leuconostoc_pseudomesenteroides	species	1.18861024033438e-07	7.71802065158754e-06	2	1.64795363998551e-07	9.08761152609347e-06	2	0	0	0	0	0	0	0	0	0	0	0	0	0	0	0
k__Bacteria|p__Firmicutes|c__Bacilli|o__Lactobacillales|f__Leuconostocaceae|g__Weissella	genus	2.34887669801463e-05	0.00174714183000093	7	4.04744657732706e-06	0.00023184893477877	3	0	0	0	0	0	0	0	0	0	1.76623376623377e-06	3.46560090177585e-05	1	2.00589970501475e-06	3.69325303683626e-05	1
k__Bacteria|p__Firmicutes|c__Bacilli|o__Lactobacillales|f__Leuconostocaceae|g__Weissella|s__Weissella_cibaria	species	2.86442006269592e-06	0.000168629579582372	4	3.07678377399493e-06	0.000192848515160517	2	0	0	0	0	0	0	0	0	0	0	0	0	0	0	0
k__Bacteria|p__Firmicutes|c__Bacilli|o__Lactobacillales|f__Leuconostocaceae|g__Weissella|s__Weissella_confusa	species	2.06243469174504e-05	0.00173612028766704	4	9.70662803332126e-07	5.10164696467444e-05	2	0	0	0	0	0	0	0	0	0	1.76623376623377e-06	3.46560090177585e-05	1	2.00589970501475e-06	3.69325303683626e-05	1
k__Bacteria|p__Firmicutes|c__Bacilli|o__Lactobacillales|f__Streptococcaceae	family	0.0124113087774295	0.0530828306480806	2782	0.0122649891343716	0.0539296559261058	1988	0.00970690265486726	0.0292633743958294	74	0.013268	0.0412996858464383	21	0.00810897435897436	0.0218057107400047	53	0.0103894805194805	0.0319324745759225	143	0.0109688495575221	0.032970786560591	129
k__Bacteria|p__Firmicutes|c__Bacilli|o__Lactobacillales|f__Streptococcaceae|g__Lactococcus	genus	0.000296867816091954	0.00477565998517017	149	0.000303572980804057	0.00485828660559377	110	0.000899469026548673	0.00680927267654048	6	0.000929	0.00773145169824651	2	0.000886217948717949	0.00637930447649309	4	0.000638311688311688	0.00917246178597095	6	0.000724926253687316	0.00977349871537904	6
k__Bacteria|p__Firmicutes|c__Bacilli|o__Lactobacillales|f__Streptococcaceae|g__Lactococcus|s__Lactococcus_chungangensis	species	0	0	0	0	0	0	0	0	0	0	0	0	0	0	0	0	0	0	0	0	0
k__Bacteria|p__Firmicutes|c__Bacilli|o__Lactobacillales|f__Streptococcaceae|g__Lactococcus|s__Lactococcus_lactis	species	0.000287808254963427	0.00452819488595783	148	0.000291012314378848	0.00451782785903542	109	0.000899469026548673	0.00680927267654048	6	0.000929	0.00773145169824651	2	0.000886217948717949	0.00637930447649309	4	0.000638311688311688	0.00917246178597095	6	0.000724926253687316	0.00977349871537904	6
k__Bacteria|p__Firmicutes|c__Bacilli|o__Lactobacillales|f__Streptococcaceae|g__Lactococcus|s__Lactococcus_petauri	species	2.40334378265413e-07	2.10289147605947e-05	1	3.33212604128939e-07	2.47610821976191e-05	1	0	0	0	0	0	0	0	0	0	0	0	0	0	0	0
k__Bacteria|p__Firmicutes|c__Bacilli|o__Lactobacillales|f__Streptococcaceae|g__Lactococcus|s__Lactococcus_piscium	species	7.97283176593521e-06	0.000697611389666686	1	1.10539659543644e-05	0.000821421987686232	1	0	0	0	0	0	0	0	0	0	0	0	0	0	0	0
k__Bacteria|p__Firmicutes|c__Bacilli|o__Lactobacillales|f__Streptococcaceae|g__Lactococcus|s__Lactococcus_raffinolactis	species	8.46394984326019e-07	7.40583519829641e-05	1	1.17348786671496e-06	8.72020720872671e-05	1	0	0	0	0	0	0	0	0	0	0	0	0	0	0	0
k__Bacteria|p__Firmicutes|c__Bacilli|o__Lactobacillales|f__Streptococcaceae|g__Streptococcus	genus	0.0121144461859979	0.0526296764084409	2753	0.0119614179645056	0.0534718078333299	1967	0.0088075221238938	0.0274591299540397	74	0.0123391428571429	0.0392612469529196	21	0.00722282051282051	0.0200042406728326	53	0.0097511948051948	0.03020811997843	141	0.0102439528023599	0.0310824219384509	127
k__Bacteria|p__Firmicutes|c__Bacilli|o__Lactobacillales|f__Streptococcaceae|g__Streptococcus|s__Streptococcus_agalactiae	species	4.64994775339603e-07	4.0686378558542e-05	1	6.4469395146686e-07	4.79073112084369e-05	1	0	0	0	0	0	0	0	0	0	0	0	0	0	0	0
k__Bacteria|p__Firmicutes|c__Bacilli|o__Lactobacillales|f__Streptococcaceae|g__Streptococcus|s__Streptococcus_anginosus_group	species	2.28187042842215e-05	0.00115352008741876	8	1.95961608113003e-05	0.00119898121332545	3	0	0	0	0	0	0	0	0	0	0	0	0	0	0	0
k__Bacteria|p__Firmicutes|c__Bacilli|o__Lactobacillales|f__Streptococcaceae|g__Streptococcus|s__Streptococcus_australis	species	7.11076280041797e-06	0.000298212635501881	10	9.00941687794277e-06	0.000345412107359574	9	0	0	0	0	0	0	0	0	0	0	0	0	0	0	0
k__Bacteria|p__Firmicutes|c__Bacilli|o__Lactobacillales|f__Streptococcaceae|g__Streptococcus|s__Streptococcus_cristatus	species	1.54127481713689e-07	1.34859344660336e-05	1	0	0	0	0	0	0	0	0	0	0	0	0	0	0	0	0	0	0
k__Bacteria|p__Firmicutes|c__Bacilli|o__Lactobacillales|f__Streptococcaceae|g__Streptococcus|s__Streptococcus_downei	species	1.69409613375131e-06	8.92222930649665e-05	4	1.72039116262224e-06	9.41152533139523e-05	3	0	0	0	0	0	0	0	0	0	0	0	0	0	0	0
k__Bacteria|p__Firmicutes|c__Bacilli|o__Lactobacillales|f__Streptococcaceae|g__Streptococcus|s__Streptococcus_equinus	species	1.33881922675026e-06	0.000117144769726139	1	0	0	0	0	0	0	0	0	0	0	0	0	0	0	0	0	0	0
k__Bacteria|p__Firmicutes|c__Bacilli|o__Lactobacillales|f__Streptococcaceae|g__Streptococcus|s__Streptococcus_gordonii	species	4.40882967607106e-05	0.00128787103935855	39	3.31763853676204e-05	0.000681861761715906	29	1.30973451327434e-05	0.000196896271150371	1	4.22857142857143e-05	0.000353787668362981	1	0	0	0	1.12987012987013e-05	0.000166493795628197	2	1.28318584070796e-05	0.000177406375140858	2
k__Bacteria|p__Firmicutes|c__Bacilli|o__Lactobacillales|f__Streptococcaceae|g__Streptococcus|s__Streptococcus_infantarius	species	1.56609195402299e-06	0.000137030808684528	1	0	0	0	0	0	0	0	0	0	0	0	0	0	0	0	0	0	0
k__Bacteria|p__Firmicutes|c__Bacilli|o__Lactobacillales|f__Streptococcaceae|g__Streptococcus|s__Streptococcus_infantis	species	5.73537095088819e-06	0.000240218673474331	12	6.66787395871061e-06	0.000276315738618397	9	0	0	0	0	0	0	0	0	0	0	0	0	0	0	0
k__Bacteria|p__Firmicutes|c__Bacilli|o__Lactobacillales|f__Streptococcaceae|g__Streptococcus|s__Streptococcus_lutetiensis	species	4.2728578892372e-05	0.0012689770563056	17	3.31492212966317e-05	0.00106555588045267	12	0.000177654867256637	0.00267073827252952	1	0.000573571428571428	0.00479884286647759	1	0	0	0	3.90909090909091e-05	0.000767019023113626	1	4.43952802359882e-05	0.00081740379712332	1
k__Bacteria|p__Firmicutes|c__Bacilli|o__Lactobacillales|f__Streptococcaceae|g__Streptococcus|s__Streptococcus_milleri	species	2.69070010449321e-07	1.68717671631682e-05	2	2.17312567910177e-07	1.61485318680124e-05	1	0	0	0	0	0	0	0	0	0	0	0	0	0	0	0
k__Bacteria|p__Firmicutes|c__Bacilli|o__Lactobacillales|f__Streptococcaceae|g__Streptococcus|s__Streptococcus_mitis	species	9.96381922675026e-05	0.00142220792725484	116	8.77127852227454e-05	0.00127140108380433	83	3.65929203539823e-05	0.000366886458662153	3	0	0	0	5.30128205128205e-05	0.000441043366855774	3	9.62597402597403e-05	0.00147303418970028	4	2.5693215339233e-05	0.000311684258829914	3
k__Bacteria|p__Firmicutes|c__Bacilli|o__Lactobacillales|f__Streptococcaceae|g__Streptococcus|s__Streptococcus_mutans	species	3.1974921630094e-06	0.000190647809452662	4	1.60992394060123e-06	7.99032513334621e-05	3	0	0	0	0	0	0	0	0	0	0	0	0	0	0	0
k__Bacteria|p__Firmicutes|c__Bacilli|o__Lactobacillales|f__Streptococcaceae|g__Streptococcus|s__Streptococcus_oralis	species	1.68743469174504e-05	0.00044989751400223	24	1.77471930459978e-05	0.000492838915404546	14	2.24336283185841e-05	0.000337251383355534	1	7.24285714285714e-05	0.000605980904932538	1	0	0	0	7.24675324675325e-06	0.000128677989150339	2	8.25958702064897e-07	1.52075125046199e-05	1
k__Bacteria|p__Firmicutes|c__Bacilli|o__Lactobacillales|f__Streptococcaceae|g__Streptococcus|s__Streptococcus_parasanguinis	species	0.00268715909090909	0.0165516170731093	1168	0.00262412169503803	0.0163553831132572	817	0.00309159292035398	0.0146824390687271	40	0.00331942857142857	0.0154252259876537	11	0.00298935897435897	0.0143866415493786	29	0.00235958441558442	0.0123280375454763	63	0.0026134808259587	0.013100485502163	59
k__Bacteria|p__Firmicutes|c__Bacilli|o__Lactobacillales|f__Streptococcaceae|g__Streptococcus|s__Streptococcus_pasteurianus	species	4.57523510971787e-05	0.0021385191121441	16	5.91289387902934e-05	0.00250848714448878	13	4.34955752212389e-05	0.000653881873448698	1	0	0	0	6.30128205128205e-05	0.000787029875952003	1	2.55324675324675e-05	0.000500983189183186	1	2.89970501474926e-05	0.000533892314001478	1
k__Bacteria|p__Firmicutes|c__Bacilli|o__Lactobacillales|f__Streptococcaceae|g__Streptococcus|s__Streptococcus_pneumoniae	species	1.37147335423197e-07	1.20001959231655e-05	1	0	0	0	0	0	0	0	0	0	0	0	0	0	0	0	0	0	0
k__Bacteria|p__Firmicutes|c__Bacilli|o__Lactobacillales|f__Streptococcaceae|g__Streptococcus|s__Streptococcus_pyogenes	species	6.42502612330199e-06	0.000400836495195322	2	5.03259688518653e-06	0.000373973083843388	1	0	0	0	0	0	0	0	0	0	5.55844155844156e-05	0.00109064498967652	1	6.31268436578171e-05	0.00116228845571024	1
k__Bacteria|p__Firmicutes|c__Bacilli|o__Lactobacillales|f__Streptococcaceae|g__Streptococcus|s__Streptococcus_salivarius	species	0.00203225052246604	0.0135415407793369	1087	0.00202922491850779	0.0141269434737797	780	0.00163659292035398	0.00573997842680757	35	0.00226614285714286	0.00696464639443999	13	0.00135410256410256	0.00509650568106763	22	0.00147477922077922	0.00628852895122543	53	0.00145557522123894	0.00583911452789862	49
k__Bacteria|p__Firmicutes|c__Bacilli|o__Lactobacillales|f__Streptococcaceae|g__Streptococcus|s__Streptococcus_salivarius_CAG_79	species	7.57575757575757e-08	6.62867965279617e-06	1	1.05034407823252e-07	7.80512373620601e-06	1	0	0	0	0	0	0	0	0	0	0	0	0	0	0	0
k__Bacteria|p__Firmicutes|c__Bacilli|o__Lactobacillales|f__Streptococcaceae|g__Streptococcus|s__Streptococcus_sanguinis	species	4.07157784743992e-05	0.00216160379888375	25	4.32162260050706e-05	0.00250175416378225	18	7.56637168141593e-06	0.000113747507995653	1	0	0	0	1.09615384615385e-05	0.00013690957150335	1	0	0	0	0	0	0
k__Bacteria|p__Firmicutes|c__Bacilli|o__Lactobacillales|f__Streptococcaceae|g__Streptococcus|s__Streptococcus_sobrinus	species	1.38022466039707e-05	0.000805582434636145	7	1.39080043462514e-06	9.81145553720189e-05	2	0	0	0	0	0	0	0	0	0	0	0	0	0	0	0
k__Bacteria|p__Firmicutes|c__Bacilli|o__Lactobacillales|f__Streptococcaceae|g__Streptococcus|s__Streptococcus_sp_A12	species	1.14655172413793e-05	0.000380807961720265	17	1.57316189786309e-05	0.000448239385066528	15	2.65486725663717e-06	3.99114063142644e-05	1	0	0	0	3.84615384615385e-06	4.80384461415261e-05	1	2.36363636363636e-06	3.4382540495273e-05	2	2.68436578171091e-06	3.66357904975531e-05	2
k__Bacteria|p__Firmicutes|c__Bacilli|o__Lactobacillales|f__Streptococcaceae|g__Streptococcus|s__Streptococcus_sp_F0442	species	1.50600835945664e-06	0.000131773579994379	1	2.08801159000362e-06	0.000155160477031819	1	0	0	0	0	0	0	0	0	0	0	0	0	0	0	0
k__Bacteria|p__Firmicutes|c__Bacilli|o__Lactobacillales|f__Streptococcaceae|g__Streptococcus|s__Streptococcus_sp_HMSC067H01	species	7.83699059561128e-08	6.85725481323741e-06	1	1.08656283955089e-07	8.07426593400621e-06	1	0	0	0	0	0	0	0	0	0	0	0	0	0	0	0
k__Bacteria|p__Firmicutes|c__Bacilli|o__Lactobacillales|f__Streptococcaceae|g__Streptococcus|s__Streptococcus_sp_M334	species	7.58620689655172e-06	0.000455201363428973	5	5.10684534588917e-07	2.39994863104344e-05	3	0	0	0	0	0	0	0	0	0	0	0	0	0	0	0
k__Bacteria|p__Firmicutes|c__Bacilli|o__Lactobacillales|f__Streptococcaceae|g__Streptococcus|s__Streptococcus_suis	species	0	0	0	0	0	0	0	0	0	0	0	0	0	0	0	0	0	0	0	0	0
k__Bacteria|p__Firmicutes|c__Bacilli|o__Lactobacillales|f__Streptococcaceae|g__Streptococcus|s__Streptococcus_thermophilus	species	0.00699345350052247	0.0432079357500653	1723	0.00695655197392249	0.0443903813370937	1256	0.00377606194690265	0.0181660494078784	40	0.00606557142857143	0.0288615598439388	12	0.00274871794871795	0.0102369795644909	28	0.00567955844155844	0.0235722108760669	84	0.00599646017699115	0.0248991606849949	73
k__Bacteria|p__Firmicutes|c__Bacilli|o__Lactobacillales|f__Streptococcaceae|g__Streptococcus|s__Streptococcus_vestibularis	species	2.58829676071055e-05	0.000679715085270451	25	1.29300977906556e-05	0.000329344573965086	15	0	0	0	0	0	0	0	0	0	0	0	0	0	0	0
k__Bacteria|p__Firmicutes|c__Bacilli|o__Lactobacillales|f__Streptococcaceae|g__Streptococcus|s__Streptococcus_viridans	species	4.59770114942529e-07	4.02292282376595e-05	1	0	0	0	0	0	0	0	0	0	0	0	0	0	0	0	0	0	0
k__Bacteria|p__Firmicutes|c__Clostridia	class	5.28345003787879	3.27879395120478	7656	5.23483097971749	3.20891748208043	5522	5.35077924778761	3.03428900007071	226	5.49730828571429	3.63619068778844	70	5.28502903846154	2.73220627837716	156	5.3834814025974	3.06704540432222	385	5.35981569321534	3.1080805298033	339
k__Bacteria|p__Firmicutes|c__Clostridia|o__Clostridiales	order	5.28345003787879	3.27879395120478	7656	5.23483097971749	3.20891748208043	5522	5.35077924778761	3.03428900007071	226	5.49730828571429	3.63619068778844	70	5.28502903846154	2.73220627837716	156	5.3834814025974	3.06704540432222	385	5.35981569321534	3.1080805298033	339
k__Bacteria|p__Firmicutes|c__Clostridia|o__Clostridiales|f__Catabacteriaceae	family	6.96185997910136e-07	4.83931068724355e-05	2	9.65229989134372e-07	5.69809726901484e-05	2	0	0	0	0	0	0	0	0	0	0	0	0	0	0	0
k__Bacteria|p__Firmicutes|c__Clostridia|o__Clostridiales|f__Catabacteriaceae|g__Catabacter	genus	6.96185997910136e-07	4.83931068724355e-05	2	9.65229989134372e-07	5.69809726901484e-05	2	0	0	0	0	0	0	0	0	0	0	0	0	0	0	0
k__Bacteria|p__Firmicutes|c__Clostridia|o__Clostridiales|f__Catabacteriaceae|g__Catabacter|s__Catabacter_hongkongensis	species	6.96185997910136e-07	4.83931068724355e-05	2	9.65229989134372e-07	5.69809726901484e-05	2	0	0	0	0	0	0	0	0	0	0	0	0	0	0	0
k__Bacteria|p__Firmicutes|c__Clostridia|o__Clostridiales|f__Christensenellaceae	family	9.37957157784744e-06	0.000344516312545659	17	1.14179645056139e-05	0.000399190359133582	11	2.14159292035398e-05	0.000321952010935066	1	0	0	0	3.1025641025641e-05	0.000387510132208311	1	0	0	0	0	0	0
k__Bacteria|p__Firmicutes|c__Clostridia|o__Clostridiales|f__Christensenellaceae|g__Christensenella	genus	9.37957157784744e-06	0.000344516312545659	17	1.14179645056139e-05	0.000399190359133582	11	2.14159292035398e-05	0.000321952010935066	1	0	0	0	3.1025641025641e-05	0.000387510132208311	1	0	0	0	0	0	0
k__Bacteria|p__Firmicutes|c__Clostridia|o__Clostridiales|f__Christensenellaceae|g__Christensenella|s__Christensenella_minuta	species	9.37957157784744e-06	0.000344516312545659	17	1.14179645056139e-05	0.000399190359133582	11	2.14159292035398e-05	0.000321952010935066	1	0	0	0	3.1025641025641e-05	0.000387510132208311	1	0	0	0	0	0	0
k__Bacteria|p__Firmicutes|c__Clostridia|o__Clostridiales|f__Clostridiaceae	family	0.101732771682341	0.434916828797332	5182	0.105014174212242	0.461254804129286	3728	0.0656729203539823	0.220669524201766	157	0.0389135714285714	0.0858207883001045	46	0.0776803205128205	0.258726014202395	111	0.059664	0.206729329475061	260	0.0584505604719764	0.206205838897076	224
k__Bacteria|p__Firmicutes|c__Clostridia|o__Clostridiales|f__Clostridiaceae|g__Butyricicoccus	genus	0.00019537486938349	0.010257151051067	35	7.17366896052155e-05	0.00183589905708066	21	0.000295176991150442	0.00362996862118078	2	0	0	0	0.000427628205128205	0.0043669694388937	2	6.90909090909091e-06	9.64287006973641e-05	2	7.84660766961652e-06	0.00010274527622132	2
k__Bacteria|p__Firmicutes|c__Clostridia|o__Clostridiales|f__Clostridiaceae|g__Butyricicoccus|s__Butyricicoccus_porcorum	species	8.94200626959248e-06	0.00062465068804144	3	3.16914161535675e-07	2.35499423075181e-05	1	0.000295176991150442	0.00362996862118078	2	0	0	0	0.000427628205128205	0.0043669694388937	2	0	0	0	0	0	0
k__Bacteria|p__Firmicutes|c__Clostridia|o__Clostridiales|f__Clostridiaceae|g__Butyricicoccus|s__Butyricicoccus_pullicaecorum	species	0.000186432863113898	0.0102382759195848	32	7.14197754436798e-05	0.00183576033950042	20	0	0	0	0	0	0	0	0	0	6.90909090909091e-06	9.64287006973641e-05	2	7.84660766961652e-06	0.00010274527622132	2
k__Bacteria|p__Firmicutes|c__Clostridia|o__Clostridiales|f__Clostridiaceae|g__Clostridium	genus	0.10116000522466	0.434685194004963	5109	0.104665354943861	0.461162052216288	3682	0.0632205309734513	0.219321138237834	153	0.0389135714285714	0.0858207883001045	46	0.0741275	0.257215624347644	107	0.0583811948051948	0.205792332446768	254	0.0570069321533923	0.20512971504419	218
k__Bacteria|p__Firmicutes|c__Clostridia|o__Clostridiales|f__Clostridiaceae|g__Clostridium|s__Clostridium_bolteae_CAG_59	species	0.000221461598746081	0.00889463930869072	48	0.000250565012676566	0.0102880725772633	33	0.000623141592920354	0.00621144287029781	3	0	0	0	0.00090275641025641	0.00746673349781402	3	0.000241116883116883	0.00420694577570715	2	0.000273834808259587	0.00448308643112781	2
k__Bacteria|p__Firmicutes|c__Clostridia|o__Clostridiales|f__Clostridiaceae|g__Clostridium|s__Clostridium_butyricum	species	1.51502089864159e-05	0.000918857171313877	5	2.10050706265846e-05	0.00108190447056911	5	0	0	0	0	0	0	0	0	0	0	0	0	0	0	0
k__Bacteria|p__Firmicutes|c__Clostridia|o__Clostridiales|f__Clostridiaceae|g__Clostridium|s__Clostridium_celatum	species	3.44305120167189e-06	0.000209613884458658	3	4.55632017385005e-06	0.000246284236588317	2	0	0	0	0	0	0	0	0	0	3.11688311688312e-06	6.11576629725151e-05	1	3.53982300884956e-06	6.51750535912282e-05	1
k__Bacteria|p__Firmicutes|c__Clostridia|o__Clostridiales|f__Clostridiaceae|g__Clostridium|s__Clostridium_disporicum	species	0.000688680773249739	0.00912559308220567	250	0.000692046360014487	0.00833110690113723	185	0.000376371681415929	0.00324578730375836	4	0	0	0	0.00054525641025641	0.00389875090811237	4	8.27272727272727e-05	0.000991539255247602	4	9.3952802359882e-05	0.00105635874426369	4
k__Bacteria|p__Firmicutes|c__Clostridia|o__Clostridiales|f__Clostridiaceae|g__Clostridium|s__Clostridium_neonatale	species	6.05015673981191e-06	0.000529380071581929	1	8.38826512133285e-06	0.00062333333010528	1	0	0	0	0	0	0	0	0	0	0	0	0	0	0	0
k__Bacteria|p__Firmicutes|c__Clostridia|o__Clostridiales|f__Clostridiaceae|g__Clostridium|s__Clostridium_paraputrificum	species	0.000105386624869383	0.00234013430464172	53	0.000114282868525896	0.00262519553304091	37	0.000170752212389381	0.0021159256152898	2	0	0	0	0.000247371794871795	0.00254558444070271	2	4.97402597402597e-05	0.000975974371603053	1	5.64896755162242e-05	0.00104008523022668	1
k__Bacteria|p__Firmicutes|c__Clostridia|o__Clostridiales|f__Clostridiaceae|g__Clostridium|s__Clostridium_perfringens	species	0.000100248171368861	0.00750780934536556	22	0.000125436436073886	0.00881838987363604	13	2.38938053097345e-06	3.59202656828379e-05	1	7.71428571428571e-06	6.45423449040573e-05	1	0	0	0	1.16883116883117e-06	2.29341236146931e-05	1	1.32743362831858e-06	2.44406450967106e-05	1
k__Bacteria|p__Firmicutes|c__Clostridia|o__Clostridiales|f__Clostridiaceae|g__Clostridium|s__Clostridium_sp_CAG_167	species	0.0165749294670846	0.0668900323145294	2692	0.0166299674031148	0.0636451185203096	1946	0.012936814159292	0.0372011418645656	67	0.00627171428571429	0.0227251136041821	13	0.0159275641025641	0.0418325684569516	54	0.0160177402597403	0.0516841512804282	127	0.0164942182890855	0.0541822040225858	107
k__Bacteria|p__Firmicutes|c__Clostridia|o__Clostridiales|f__Clostridiaceae|g__Clostridium|s__Clostridium_sp_CAG_242	species	0.00089832157784744	0.0215875268687102	310	0.00092256428830134	0.0245255173366858	222	0.000919646017699115	0.00613025450683608	15	0.000570428571428571	0.0028585733929095	6	0.00107634615384615	0.00712981374108961	9	0.00205566233766234	0.0213365188614561	22	0.0022852802359882	0.0227234450811523	20
k__Bacteria|p__Firmicutes|c__Clostridia|o__Clostridiales|f__Clostridiaceae|g__Clostridium|s__Clostridium_sp_CAG_253	species	0.00179171630094044	0.013649963809896	709	0.0019243625498008	0.0146148224563107	527	0.00276092920353982	0.0209207722722197	20	0.00118842857142857	0.00433563884121944	7	0.00346653846153846	0.0250070830650901	13	0.00143194805194805	0.00805045719440586	39	0.00157979351032448	0.00855445558245909	35
k__Bacteria|p__Firmicutes|c__Clostridia|o__Clostridiales|f__Clostridiaceae|g__Clostridium|s__Clostridium_sp_CAG_299	species	0.000556985370950888	0.00824021530019976	175	0.000447966316551974	0.00732728831432535	120	0.000865265486725664	0.00780823298663968	7	0.000497428571428571	0.00389036702777078	2	0.00103032051282051	0.0090375131763521	5	0.000554987012987013	0.00603526684565549	11	0.000581002949852507	0.00637470121332466	9
k__Bacteria|p__Firmicutes|c__Clostridia|o__Clostridiales|f__Clostridiaceae|g__Clostridium|s__Clostridium_sp_CAG_411	species	0.00193540229885057	0.034940262559336	250	0.00183850597609562	0.0325971752814464	174	0.00354871681415929	0.0315441796517467	9	0.00655014285714286	0.0497540104127618	3	0.00220192307692308	0.0183448205616519	6	0.00216883116883117	0.0241377391114314	15	0.00119306784660767	0.0124451609152089	11
k__Bacteria|p__Firmicutes|c__Clostridia|o__Clostridiales|f__Clostridiaceae|g__Clostridium|s__Clostridium_sp_CAG_413	species	0.0393275692267503	0.263214858799839	427	0.0423352281781963	0.278421271480433	326	0.0192827433628319	0.193264091047562	6	0.010621	0.064657786783489	2	0.0231694230769231	0.228711752472451	4	0.0197767012987013	0.178960213082221	13	0.0216909734513274	0.190152111798	12
k__Bacteria|p__Firmicutes|c__Clostridia|o__Clostridiales|f__Clostridiaceae|g__Clostridium|s__Clostridium_sp_CAG_510	species	0.0236105877742947	0.317480527743839	209	0.0250143987685621	0.340726529682632	157	0.00689017699115044	0.0917678135875275	3	6.32857142857143e-05	0.000529486273935136	1	0.00995352564102564	0.110425975683053	2	0.00409171428571429	0.0701354601836943	5	0.000611592920353982	0.00839819333554852	4
k__Bacteria|p__Firmicutes|c__Clostridia|o__Clostridiales|f__Clostridiaceae|g__Clostridium|s__Clostridium_sp_CAG_58	species	0.0105895885579937	0.0494651339467397	2310	0.00990540202825063	0.036428211267091	1631	0.0132017256637168	0.0321614931402267	83	0.0106111428571429	0.0226428189046839	29	0.0143641666666667	0.0356211864097276	54	0.0100487532467532	0.0276477072117483	122	0.0100328908554572	0.0281734634663407	103
k__Bacteria|p__Firmicutes|c__Clostridia|o__Clostridiales|f__Clostridiaceae|g__Clostridium|s__Clostridium_sp_CAG_590	species	0.000711368861024033	0.0127222965067961	87	0.000634436798261499	0.0119604584452104	61	0.000297300884955752	0.00287606618185313	3	0.000540571428571429	0.00452274505772134	1	0.000188141025641026	0.00169197986889846	2	0.000742883116883117	0.0121834037026019	4	0.000843687315634218	0.0129827302326002	4
k__Bacteria|p__Firmicutes|c__Clostridia|o__Clostridiales|f__Clostridiaceae|g__Clostridium|s__Clostridium_sp_CAG_632	species	0.00145638714733542	0.0362587401921588	39	0.00135871785584933	0.0330944635574131	29	0	0	0	0	0	0	0	0	0	0.000111116883116883	0.00218027068497016	1	0.000126194690265487	0.00232349066052729	1
k__Bacteria|p__Firmicutes|c__Clostridia|o__Clostridiales|f__Clostridiaceae|g__Clostridium|s__Clostridium_sp_CAG_678	species	0.00177762277951933	0.0541692197000995	58	0.00170374501992032	0.0573339467166383	43	0.00129769911504425	0.012413148692422	3	0.00189814285714286	0.0114628723027246	2	0.00102826923076923	0.012843078575937	1	0.000844675324675325	0.0100210720412164	3	0.00095929203539823	0.0106760710187181	3
k__Bacteria|p__Firmicutes|c__Clostridia|o__Clostridiales|f__Clostridiaceae|g__Clostridium|s__Clostridium_sp_CAG_964	species	0.000774373040752351	0.0113245168589617	132	0.000715488953277798	0.0106777742828353	87	4.69469026548673e-05	0.00051159008487843	2	9.35714285714286e-05	0.000782874739114028	1	2.6025641025641e-05	0.000325060152224327	1	0.00015838961038961	0.00205084408534432	5	0.000179882005899705	0.00218506130015716	5
k__Bacteria|p__Firmicutes|c__Clostridia|o__Clostridiales|f__Clostridiaceae|g__Clostridium|s__Clostridium_sp_D5	species	2.45820271682341e-06	0.0001227201691853	4	1.63708801159e-06	9.39832777562258e-05	2	0	0	0	0	0	0	0	0	0	0	0	0	0	0	0
k__Bacteria|p__Firmicutes|c__Clostridia|o__Clostridiales|f__Clostridiaceae|g__Clostridium|s__Clostridium_sp_chh4_2	species	1.20128004179728e-05	0.000903083597837229	7	1.62586019558131e-05	0.00106314869520223	5	0	0	0	0	0	0	0	0	0	0	0	0	0	0	0
k__Bacteria|p__Firmicutes|c__Clostridia|o__Clostridiales|f__Clostridiaceae|g__Clostridium|s__Clostridium_ventriculi	species	2.79519331243469e-07	2.44575421672135e-05	1	3.87540746106483e-07	2.87982151646222e-05	1	0	0	0	0	0	0	0	0	0	0	0	0	0	0	0
k__Bacteria|p__Firmicutes|c__Clostridia|o__Clostridiales|f__Clostridiaceae|g__Hungatella	genus	0.00037739289446186	0.00886688175473979	161	0.000277082578775806	0.00478293524256465	113	0.00215712389380531	0.0280816386060778	8	0	0	0	0.0031250641025641	0.033788551745053	8	0.00127594805194805	0.0215206280693035	12	0.0014358407079646	0.0229324009970466	11
k__Bacteria|p__Firmicutes|c__Clostridia|o__Clostridiales|f__Clostridiaceae|g__Hungatella|s__Hungatella_hathewayi	species	0.00037739289446186	0.00886688175473979	161	0.000277082578775806	0.00478293524256465	113	0.00215712389380531	0.0280816386060778	8	0	0	0	0.0031250641025641	0.033788551745053	8	0.00127594805194805	0.0215206280693035	12	0.0014358407079646	0.0229324009970466	11
k__Bacteria|p__Firmicutes|c__Clostridia|o__Clostridiales|f__Clostridiales_Family_XIII_Incertae_Sedis	family	1.13897596656217e-06	8.17161358736793e-05	2	0	0	0	0	0	0	0	0	0	0	0	0	0	0	0	0	0	0
k__Bacteria|p__Firmicutes|c__Clostridia|o__Clostridiales|f__Clostridiales_Family_XIII_Incertae_Sedis|g__Clostridiales_Family_XIII_Incertae_Sedis_unclassified	genus	1.13897596656217e-06	8.17161358736793e-05	2	0	0	0	0	0	0	0	0	0	0	0	0	0	0	0	0	0	0
k__Bacteria|p__Firmicutes|c__Clostridia|o__Clostridiales|f__Clostridiales_Family_XIII_Incertae_Sedis|g__Clostridiales_Family_XIII_Incertae_Sedis_unclassified|s__Eubacterium_brachy	species	9.03866248693835e-07	7.90870055126715e-05	1	0	0	0	0	0	0	0	0	0	0	0	0	0	0	0	0	0	0
k__Bacteria|p__Firmicutes|c__Clostridia|o__Clostridiales|f__Clostridiales_Family_XIII_Incertae_Sedis|g__Clostridiales_Family_XIII_Incertae_Sedis_unclassified|s__Eubacterium_sulci	species	2.35109717868339e-07	2.05717644397122e-05	1	0	0	0	0	0	0	0	0	0	0	0	0	0	0	0	0	0	0
k__Bacteria|p__Firmicutes|c__Clostridia|o__Clostridiales|f__Clostridiales_unclassified	family	0.0810006008359457	0.159898298073242	7361	0.0781309760956175	0.150402341225293	5306	0.115497079646018	0.179971765897661	216	0.122018714285714	0.150161308858285	67	0.112570705128205	0.192229016235129	149	0.11317412987013	0.210691848991834	372	0.113308466076696	0.213828478606851	326
k__Bacteria|p__Firmicutes|c__Clostridia|o__Clostridiales|f__Clostridiales_unclassified|g__Clostridiales_unclassified	genus	0.002890526384535	0.031096055250144	317	0.00305191235059761	0.0344478436880918	223	0.00228190265486726	0.0154628182686165	10	0.00130314285714286	0.00781038542032841	3	0.00272108974358974	0.0178688635511957	7	0.00189958441558442	0.0222144549489968	8	0.00102941002949853	0.0114509867901187	7
k__Bacteria|p__Firmicutes|c__Clostridia|o__Clostridiales|f__Clostridiales_unclassified|g__Clostridiales_unclassified|s__Bacteroides_pectinophilus	species	0.00283952586206897	0.0310722015166393	278	0.00302358384643245	0.0344414073307074	202	0.00184787610619469	0.0147300957499386	7	0.001239	0.00780226688538175	2	0.00212108974358974	0.0169594470608935	5	0.00188792207792208	0.0222142700674438	7	0.00101616519174041	0.0114495688421379	6
k__Bacteria|p__Firmicutes|c__Clostridia|o__Clostridiales|f__Clostridiales_unclassified|g__Clostridiales_unclassified|s__Clostridiales_bacterium_1_7_47FAA	species	4.16810344827586e-05	0.0012803323307703	26	1.82796088373778e-05	0.00066786177529012	12	0.000414159292035398	0.00486431262256743	2	0	0	0	6e-04	0.00585108272307426	2	0	0	0	0	0	0
k__Bacteria|p__Firmicutes|c__Clostridia|o__Clostridiales|f__Clostridiales_unclassified|g__Clostridiales_unclassified|s__Clostridiales_bacterium_CHKCI006	species	9.31948798328109e-06	0.000362896748721782	14	1.00488953277798e-05	0.000411171713975035	9	1.98672566371681e-05	0.000298670357251745	1	6.41428571428571e-05	0.000536657645591143	1	0	0	0	1.16623376623377e-05	0.000228831588955494	1	1.32448377581121e-05	0.000243863325520512	1
k__Bacteria|p__Firmicutes|c__Clostridia|o__Clostridiales|f__Clostridiales_unclassified|g__Intestinimonas	genus	0.0316149464472309	0.13247742080441	4718	0.0297243752263673	0.120487405925023	3385	0.0446022566371681	0.141656944208325	138	0.0380747142857143	0.120318273971024	42	0.047531282051282	0.1505218157534	96	0.0540253766233766	0.187402266553257	249	0.052176814159292	0.189790523402124	215
k__Bacteria|p__Firmicutes|c__Clostridia|o__Clostridiales|f__Clostridiales_unclassified|g__Intestinimonas|s__Intestinimonas_butyriciproducens	species	0.0316149464472309	0.13247742080441	4718	0.0297243752263673	0.120487405925023	3385	0.0446022566371681	0.141656944208325	138	0.0380747142857143	0.120318273971024	42	0.047531282051282	0.1505218157534	96	0.0540253766233766	0.187402266553257	249	0.052176814159292	0.189790523402124	215
k__Bacteria|p__Firmicutes|c__Clostridia|o__Clostridiales|f__Clostridiales_unclassified|g__Lawsonibacter	genus	0.0461475679205852	0.0733564954702934	6956	0.0450988645418327	0.0726153818636662	5018	0.0681309292035398	0.109376337479667	203	0.0824962857142857	0.094045024403153	63	0.0616849358974359	0.115298229052213	140	0.0561309090909091	0.0806899681326267	354	0.0588831563421829	0.0824283028122323	309
k__Bacteria|p__Firmicutes|c__Clostridia|o__Clostridiales|f__Clostridiales_unclassified|g__Lawsonibacter|s__Lawsonibacter_asaccharolyticus	species	0.0461475679205852	0.0733564954702934	6956	0.0450988645418327	0.0726153818636662	5018	0.0681309292035398	0.109376337479667	203	0.0824962857142857	0.094045024403153	63	0.0616849358974359	0.115298229052213	140	0.0561309090909091	0.0806899681326267	354	0.0588831563421829	0.0824283028122323	309
k__Bacteria|p__Firmicutes|c__Clostridia|o__Clostridiales|f__Clostridiales_unclassified|g__Monoglobus	genus	0.000347557471264368	0.00581250603926798	160	0.000255834842448388	0.00355387731608585	107	0.000481681415929204	0.00396918237371765	9	0.000144571428571429	0.00081088551652559	3	0.000632948717948718	0.00474365276675546	6	0.00111820779220779	0.0149106822780977	15	0.00121902654867257	0.0158762751040591	13
k__Bacteria|p__Firmicutes|c__Clostridia|o__Clostridiales|f__Clostridiales_unclassified|g__Monoglobus|s__Monoglobus_pectinilyticus	species	0.000347557471264368	0.00581250603926798	160	0.000255834842448388	0.00355387731608585	107	0.000481681415929204	0.00396918237371765	9	0.000144571428571429	0.00081088551652559	3	0.000632948717948718	0.00474365276675546	6	0.00111820779220779	0.0149106822780977	15	0.00121902654867257	0.0158762751040591	13
k__Bacteria|p__Firmicutes|c__Clostridia|o__Clostridiales|f__Eubacteriaceae	family	0.265032631922675	0.53261043514915	7322	0.263079132560666	0.533725898268732	5291	0.284514469026549	0.507608468759519	213	0.264090714285714	0.439436432234339	65	0.293678974358974	0.536466498573624	148	0.260783350649351	0.492228842894792	368	0.252784247787611	0.459525724390461	324
k__Bacteria|p__Firmicutes|c__Clostridia|o__Clostridiales|f__Eubacteriaceae|g__Eubacteriaceae_unclassified	genus	2.05943051201672e-05	0.000937652515504387	22	2.35802245563202e-05	0.00108463794462578	16	1.92920353982301e-05	0.000290022885883654	1	0	0	0	2.7948717948718e-05	0.00034907937529509	1	0	0	0	0	0	0
k__Bacteria|p__Firmicutes|c__Clostridia|o__Clostridiales|f__Eubacteriaceae|g__Eubacteriaceae_unclassified|s__Eubacteriaceae_bacterium_CHKCI005	species	2.05943051201672e-05	0.000937652515504387	22	2.35802245563202e-05	0.00108463794462578	16	1.92920353982301e-05	0.000290022885883654	1	0	0	0	2.7948717948718e-05	0.00034907937529509	1	0	0	0	0	0	0
k__Bacteria|p__Firmicutes|c__Clostridia|o__Clostridiales|f__Eubacteriaceae|g__Eubacterium	genus	0.265011455067921	0.532607793247091	7321	0.263054746468671	0.533721905413401	5290	0.28449517699115	0.507575721668941	213	0.264090714285714	0.439436432234339	65	0.293651025641026	0.536421999482929	148	0.260783350649351	0.492228842894792	368	0.252784247787611	0.459525724390461	324
k__Bacteria|p__Firmicutes|c__Clostridia|o__Clostridiales|f__Eubacteriaceae|g__Eubacterium|s__Eubacterium_coprostanoligenes	species	6.28657262277952e-06	0.000357168582205818	6	8.48062296269468e-06	0.000420334940412113	4	0	0	0	0	0	0	0	0	0	2.38961038961039e-06	4.68875416122616e-05	1	2.71386430678466e-06	4.99675410866083e-05	1
k__Bacteria|p__Firmicutes|c__Clostridia|o__Clostridiales|f__Eubacteriaceae|g__Eubacterium|s__Eubacterium_dolichum_CAG_375	species	5.04401776384535e-05	0.00187163678307513	17	3.38138355668236e-05	0.000949841680305666	11	0	0	0	0	0	0	0	0	0	2.5974025974026e-06	5.09647191437626e-05	1	2.94985250737463e-06	5.43125446593568e-05	1
k__Bacteria|p__Firmicutes|c__Clostridia|o__Clostridiales|f__Eubacteriaceae|g__Eubacterium|s__Eubacterium_eligens	species	0.0847093965517241	0.183993676077966	6154	0.0838400507062659	0.184425269819354	4449	0.104197876106195	0.218554285651877	168	0.0947211428571429	0.197865355409022	50	0.108450256410256	0.227707209108394	118	0.0800151428571429	0.152953608721331	299	0.0769041592920354	0.147146632605327	264
k__Bacteria|p__Firmicutes|c__Clostridia|o__Clostridiales|f__Eubacteriaceae|g__Eubacterium|s__Eubacterium_hallii	species	0.00331770245559039	0.0127232812579205	2851	0.00312389351684172	0.0124858299317021	2034	0.00358110619469027	0.0108375167765501	94	0.00423642857142857	0.0169810528715171	24	0.00328705128205128	0.00646904442441812	70	0.00382548051948052	0.0126757912244931	152	0.00395728613569322	0.0133602529277564	133
k__Bacteria|p__Firmicutes|c__Clostridia|o__Clostridiales|f__Eubacteriaceae|g__Eubacterium|s__Eubacterium_limosum	species	9.79623824451411e-08	8.57156851654677e-06	1	0	0	0	0	0	0	0	0	0	0	0	0	0	0	0	0	0	0
k__Bacteria|p__Firmicutes|c__Clostridia|o__Clostridiales|f__Eubacteriaceae|g__Eubacterium|s__Eubacterium_pyruvativorans	species	4.96042319749216e-05	0.00243929193559735	14	6.06283955088736e-05	0.00284040580683848	11	0	0	0	0	0	0	0	0	0	0	0	0	0	0	0
k__Bacteria|p__Firmicutes|c__Clostridia|o__Clostridiales|f__Eubacteriaceae|g__Eubacterium|s__Eubacterium_ramulus	species	0.00266752089864159	0.0126452100955307	1930	0.00242246106483158	0.0120345262669331	1342	0.00328654867256637	0.0128283134265082	60	0.00510042857142857	0.0167844567016686	18	0.00247262820512821	0.010550972626756	42	0.00338675324675325	0.0118280140892597	115	0.00370637168141593	0.0125318832952806	104
k__Bacteria|p__Firmicutes|c__Clostridia|o__Clostridiales|f__Eubacteriaceae|g__Eubacterium|s__Eubacterium_sp_An11	species	9.52978056426332e-06	0.000758878138887436	3	6.53748641796451e-07	4.85801667029374e-05	1	0	0	0	0	0	0	0	0	0	0	0	0	0	0	0
k__Bacteria|p__Firmicutes|c__Clostridia|o__Clostridiales|f__Eubacteriaceae|g__Eubacterium|s__Eubacterium_sp_CAG_180	species	0.139062234848485	0.471512681407933	2345	0.13866330496197	0.472551590420079	1718	0.137461769911504	0.424906361695489	50	0.127389571428571	0.397080845148531	18	0.141981346153846	0.437979083505707	32	0.145835090909091	0.443515599170253	106	0.140315840707965	0.400089805154131	92
k__Bacteria|p__Firmicutes|c__Clostridia|o__Clostridiales|f__Eubacteriaceae|g__Eubacterium|s__Eubacterium_sp_CAG_251	species	0.013120617816092	0.0635930674534226	1774	0.0131780948931547	0.0640886587710744	1304	0.0128559292035398	0.0796292932937752	45	0.00537171428571429	0.0182961525195499	12	0.0162142307692308	0.094967140110118	33	0.00859942857142857	0.0291615426544125	91	0.00839138643067847	0.0291234028512166	79
k__Bacteria|p__Firmicutes|c__Clostridia|o__Clostridiales|f__Eubacteriaceae|g__Eubacterium|s__Eubacterium_sp_CAG_274	species	0.000477842215256008	0.00666281444459536	289	0.00043234697573343	0.00694156470247168	202	0.000629823008849558	0.00860659777739545	4	0.00186628571428571	0.0154264352604456	2	7.5e-05	0.00076720985899683	2	0.000141324675324675	0.00149404183377918	9	0.000155575221238938	0.00158939287544656	8
k__Bacteria|p__Firmicutes|c__Clostridia|o__Clostridiales|f__Eubacteriaceae|g__Eubacterium|s__Eubacterium_sp_CAG_38	species	0.0175690177638454	0.0530098068094664	3730	0.017242307135096	0.0524170739496498	2683	0.0197979646017699	0.0669113024853289	109	0.0196677142857143	0.0527620720761823	33	0.0198564102564103	0.0725243504553201	76	0.0161895324675325	0.0390123125234416	200	0.0167611209439528	0.0409639870259145	174
k__Bacteria|p__Firmicutes|c__Clostridia|o__Clostridiales|f__Eubacteriaceae|g__Eubacterium|s__Eubacterium_sp_CAG_786	species	0.00157050809822362	0.0451417568014649	24	0.00187755342267294	0.050403307864266	20	0	0	0	0	0	0	0	0	0	0.000266493506493507	0.00522898018415004	1	0	0	0
k__Bacteria|p__Firmicutes|c__Clostridia|o__Clostridiales|f__Eubacteriaceae|g__Eubacterium|s__Eubacterium_sp_OM08_24	species	0.000191812957157785	0.00471589067699361	232	0.000199420499818906	0.00503635864613848	176	0.000310398230088496	0.00149104745309284	17	0.000509714285714286	0.00178463569247772	8	0.000220961538461538	0.00133546308452314	9	0.000200961038961039	0.00152468263809738	14	0.000200383480825959	0.00157629692085117	12
k__Bacteria|p__Firmicutes|c__Clostridia|o__Clostridiales|f__Eubacteriaceae|g__Eubacterium|s__Eubacterium_ventriosum	species	0.00220883751306165	0.0143947317702442	1567	0.00197172401303875	0.0133274664113934	1113	0.00237380530973451	0.0102497645994505	46	0.00522785714285714	0.0171855028130054	16	0.00109314102564103	0.00396221196034401	30	0.00231815584415584	0.0108356472838028	81	0.00238625368731563	0.0112844985236179	71
k__Bacteria|p__Firmicutes|c__Clostridia|o__Clostridiales|f__Eubacteriaceae|g__Pseudoramibacter	genus	5.82549634273772e-07	5.09722607783981e-05	1	8.07678377399493e-07	6.00187101094462e-05	1	0	0	0	0	0	0	0	0	0	0	0	0	0	0	0
k__Bacteria|p__Firmicutes|c__Clostridia|o__Clostridiales|f__Eubacteriaceae|g__Pseudoramibacter|s__Pseudoramibacter_alactolyticus	species	5.82549634273772e-07	5.09722607783981e-05	1	8.07678377399493e-07	6.00187101094462e-05	1	0	0	0	0	0	0	0	0	0	0	0	0	0	0	0
k__Bacteria|p__Firmicutes|c__Clostridia|o__Clostridiales|f__Lachnospiraceae	family	1.46846479754441	1.82447252546813	7650	1.44377706084752	1.74919775817576	5520	1.51510247787611	1.68910952720172	226	1.80178085714286	2.18285349140353	70	1.38646474358974	1.40238625470853	156	1.4682541038961	1.7829314702086	385	1.47677672566372	1.83622727671599	339
k__Bacteria|p__Firmicutes|c__Clostridia|o__Clostridiales|f__Lachnospiraceae|g__Anaerostipes	genus	0.0113176671891327	0.0533047136355893	3859	0.0105129174212242	0.0463429489027722	2737	0.0119784955752212	0.0379485075384173	122	0.0185612857142857	0.0605314937293438	43	0.00902467948717949	0.0207606004767365	79	0.0111302337662338	0.0304538748252549	202	0.0117470796460177	0.0321825064580072	176
k__Bacteria|p__Firmicutes|c__Clostridia|o__Clostridiales|f__Lachnospiraceae|g__Anaerostipes|s__Anaerostipes_caccae	species	7.71943573667712e-07	6.75439599103885e-05	1	1.07026439695762e-06	7.95315194499612e-05	1	0	0	0	0	0	0	0	0	0	0	0	0	0	0	0
k__Bacteria|p__Firmicutes|c__Clostridia|o__Clostridiales|f__Lachnospiraceae|g__Anaerostipes|s__Anaerostipes_hadrus	species	0.011316895245559	0.053303280496652	3859	0.0105118471568272	0.0463406446974976	2737	0.0119784955752212	0.0379485075384173	122	0.0185612857142857	0.0605314937293438	43	0.00902467948717949	0.0207606004767365	79	0.0111302337662338	0.0304538748252549	202	0.0117470796460177	0.0321825064580072	176
k__Bacteria|p__Firmicutes|c__Clostridia|o__Clostridiales|f__Lachnospiraceae|g__Anaerotignum	genus	0.0021774986938349	0.0212091184683639	310	0.00205751177109743	0.020068938093985	206	0.00284234513274336	0.0162698132553757	19	0.00448228571428571	0.0207220274294469	8	0.00210647435897436	0.0138325317722967	11	0.00356194805194805	0.0236612197135023	22	0.00402825958702065	0.0251818327061652	21
k__Bacteria|p__Firmicutes|c__Clostridia|o__Clostridiales|f__Lachnospiraceae|g__Anaerotignum|s__Anaerotignum_lactatifermentans	species	0.0021774986938349	0.0212091184683639	310	0.00205751177109743	0.020068938093985	206	0.00284234513274336	0.0162698132553757	19	0.00448228571428571	0.0207220274294469	8	0.00210647435897436	0.0138325317722967	11	0.00356194805194805	0.0236612197135023	22	0.00402825958702065	0.0251818327061652	21
k__Bacteria|p__Firmicutes|c__Clostridia|o__Clostridiales|f__Lachnospiraceae|g__Blautia	genus	0.0286891614420063	0.0888195165338739	6237	0.0268925190148497	0.0826411826361333	4462	0.0406334955752212	0.0873479081868337	190	0.0560881428571429	0.130743620004432	58	0.0336987179487179	0.0575282648703305	132	0.0303986233766234	0.0699602538866264	326	0.0307194690265487	0.0734077099344731	284
k__Bacteria|p__Firmicutes|c__Clostridia|o__Clostridiales|f__Lachnospiraceae|g__Blautia|s__Blautia_coccoides	species	2.65935214211076e-06	0.000166544649448763	3	3.68706990220934e-06	0.000196097929570071	3	0	0	0	0	0	0	0	0	0	0	0	0	0	0	0
k__Bacteria|p__Firmicutes|c__Clostridia|o__Clostridiales|f__Lachnospiraceae|g__Blautia|s__Blautia_hansenii	species	1.07680250783699e-05	0.00038462659863883	11	6.71495834842448e-06	0.000257816408966838	6	8.95132743362832e-05	0.00096975058983724	2	0	0	0	0.000129679487179487	0.00116613805405917	2	3.17142857142857e-05	0.000622279220745341	1	3.60176991150442e-05	0.000663156170290747	1
k__Bacteria|p__Firmicutes|c__Clostridia|o__Clostridiales|f__Lachnospiraceae|g__Blautia|s__Blautia_hydrogenotrophica	species	1.84626436781609e-05	0.000577702153897133	20	1.01285766026802e-05	0.000445536865862649	9	4.86725663716814e-06	7.31709115761513e-05	1	0	0	0	7.05128205128205e-06	8.80704845927979e-05	1	3.19480519480519e-05	0.000396807700859042	3	3.07079646017699e-05	0.000410528704026733	2
k__Bacteria|p__Firmicutes|c__Clostridia|o__Clostridiales|f__Lachnospiraceae|g__Blautia|s__Blautia_obeum	species	0.00539739028213166	0.0328833387837965	3107	0.0049545110467222	0.0203963010456956	2217	0.00709977876106195	0.0236557510685563	96	0.00902342857142857	0.0302105002806138	34	0.00623660256410256	0.0200899566786667	62	0.00444387012987013	0.00897643212423547	162	0.00436439528023599	0.00892349089739851	146
k__Bacteria|p__Firmicutes|c__Clostridia|o__Clostridiales|f__Lachnospiraceae|g__Blautia|s__Blautia_producta	species	7.70898641588297e-06	0.000280961355983474	13	9.42774357116986e-06	0.000324984051179507	8	1.99115044247788e-06	2.99335547356983e-05	1	0	0	0	2.88461538461538e-06	3.60288346061446e-05	1	1.16883116883117e-06	2.29341236146931e-05	1	1.32743362831858e-06	2.44406450967106e-05	1
k__Bacteria|p__Firmicutes|c__Clostridia|o__Clostridiales|f__Lachnospiraceae|g__Blautia|s__Blautia_sp_CAG_257	species	0.000393454806687565	0.00790540285628125	129	0.000412305324157914	0.00885262197135149	84	0.00116659292035398	0.00863005375972664	12	0.000889428571428571	0.00551247646436575	4	0.00129096153846154	0.00972293283636407	8	0.000594155844155844	0.00613504583287547	14	0.000674778761061947	0.00653503345844377	14
k__Bacteria|p__Firmicutes|c__Clostridia|o__Clostridiales|f__Lachnospiraceae|g__Blautia|s__Blautia_sp_N6H1_15	species	5.53814002089864e-06	0.000335066715499777	6	6.63165519739225e-06	0.000390683050015022	4	1.23008849557522e-05	0.000184922849256092	1	0	0	0	1.78205128205128e-05	0.000222578133789071	1	0	0	0	0	0	0
k__Bacteria|p__Firmicutes|c__Clostridia|o__Clostridiales|f__Lachnospiraceae|g__Blautia|s__Blautia_wexlerae	species	0.00697271551724138	0.0221458427220242	4055	0.00662632198478812	0.0205342306467923	2891	0.0114825221238938	0.0557948755218569	128	0.0225745714285714	0.0967604369487308	43	0.00650532051282051	0.0164503743822432	85	0.00927833766233766	0.0442416988958129	220	0.00943097345132743	0.0468487868837768	190
k__Bacteria|p__Firmicutes|c__Clostridia|o__Clostridiales|f__Lachnospiraceae|g__Blautia|s__Ruminococcus_gnavus	species	0.00592459378265413	0.0686640003666665	642	0.00565556139080043	0.0683475901972059	436	0.00745274336283186	0.0336631289031727	35	0.00746657142857143	0.0311862602079136	13	0.00744653846153846	0.0348140842217415	22	0.00382812987012987	0.0228436490566344	35	0.00386637168141593	0.0229875053685376	31
k__Bacteria|p__Firmicutes|c__Clostridia|o__Clostridiales|f__Lachnospiraceae|g__Blautia|s__Ruminococcus_torques	species	0.00995591823406479	0.0276771836402835	4034	0.00920729989134372	0.0239275175857393	2877	0.013323407079646	0.0302001375181967	119	0.0161338571428571	0.0362174095094265	35	0.0120623076923077	0.0271082078951258	84	0.0121894805194805	0.0346158899002121	222	0.0123149852507375	0.03588101330239	197
k__Bacteria|p__Firmicutes|c__Clostridia|o__Clostridiales|f__Lachnospiraceae|g__Butyrivibrio	genus	0.231337217868339	1.01557131862683	1602	0.231408830134009	0.999217525177085	1177	0.128937920353982	0.51600344042489	32	0.104541857142857	0.419257059865693	11	0.139884871794872	0.554858107202527	21	0.188134441558442	1.00948039290836	62	0.192355398230088	1.05815101282672	54
k__Bacteria|p__Firmicutes|c__Clostridia|o__Clostridiales|f__Lachnospiraceae|g__Butyrivibrio|s__Butyrivibrio_crossotus	species	0.211041729362591	0.997842471096063	1306	0.210273600144875	0.981331433795809	970	0.118467920353982	0.505100134615009	27	0.0958394285714286	0.414402882942401	9	0.128621730769231	0.541813580340601	18	0.177955116883117	1.00807853735851	48	0.181233038348083	1.0566259326651	41
k__Bacteria|p__Firmicutes|c__Clostridia|o__Clostridiales|f__Lachnospiraceae|g__Butyrivibrio|s__Butyrivibrio_sp_CAG_318	species	0.0202954924242424	0.167583738739847	520	0.0211352299891344	0.165585763540953	376	0.0104700442477876	0.0649185279048391	10	0.00870257142857143	0.0528281329499073	4	0.011263141025641	0.0698089850285439	6	0.0101793506493506	0.0685685635524776	18	0.011122389380531	0.0725959729832612	17
k__Bacteria|p__Firmicutes|c__Clostridia|o__Clostridiales|f__Lachnospiraceae|g__Coprococcus	genus	0.0789228565830721	0.18233676200681	6697	0.0789880550525172	0.181450442860559	4841	0.0853103097345133	0.213447300150837	195	0.109972428571429	0.242670247637034	62	0.0742439743589744	0.198801788025579	133	0.0786232467532468	0.2170705555315	339	0.0748887315634218	0.203058918005397	298
k__Bacteria|p__Firmicutes|c__Clostridia|o__Clostridiales|f__Lachnospiraceae|g__Coprococcus|s__Coprococcus_catus	species	0.00457688349007315	0.0105236343658691	3748	0.00445142701919594	0.0102133055351257	2685	0.00431920353982301	0.00793214698598534	117	0.00519642857142857	0.00959831537690517	35	0.00392557692307692	0.0070582457146403	82	0.00462685714285714	0.0090041262672349	200	0.00464536873156342	0.00914279847699017	177
k__Bacteria|p__Firmicutes|c__Clostridia|o__Clostridiales|f__Lachnospiraceae|g__Coprococcus|s__Coprococcus_comes	species	0.019475539446186	0.0410329817837504	5944	0.0192539043824701	0.0412341518364448	4307	0.0199488495575221	0.0317824618793926	165	0.0248971428571429	0.0409316891567606	53	0.0177284615384615	0.0265417732629236	112	0.0191421558441558	0.0411628174559656	300	0.0200530383480826	0.0434504597237887	264
k__Bacteria|p__Firmicutes|c__Clostridia|o__Clostridiales|f__Lachnospiraceae|g__Coprococcus|s__Coprococcus_eutactus	species	0.0548703866248694	0.168306338599618	3404	0.0552826765664614	0.166964146729164	2534	0.0610422566371681	0.20498246138253	84	0.079879	0.234856550520044	31	0.0525898717948718	0.190282474184878	53	0.0548542337662338	0.205981230920839	141	0.0501902654867257	0.190898597089238	123
k__Bacteria|p__Firmicutes|c__Clostridia|o__Clostridiales|f__Lachnospiraceae|g__Dorea	genus	0.0233628657262278	0.0550360907121739	6014	0.0222761245925389	0.0475508587296168	4353	0.0290691150442478	0.0885201182311559	166	0.0480975714285714	0.151623475443649	53	0.0205307051282051	0.0300591784729278	113	0.0210503636363636	0.0387923855470365	289	0.0218894100294985	0.0407895175680945	252
k__Bacteria|p__Firmicutes|c__Clostridia|o__Clostridiales|f__Lachnospiraceae|g__Dorea|s__Dorea_formicigenerans	species	0.00382942136886102	0.0147318137857578	2838	0.00369268381021369	0.0152946663989331	2014	0.00360752212389381	0.00792322863831809	85	0.00541414285714286	0.0110726455596412	26	0.00279685897435897	0.00586642626878411	59	0.0034292987012987	0.00869770077236791	150	0.0034988790560472	0.00896298073142178	135
k__Bacteria|p__Firmicutes|c__Clostridia|o__Clostridiales|f__Lachnospiraceae|g__Dorea|s__Dorea_longicatena	species	0.0192933633751306	0.0473439658165792	5734	0.0183908275986961	0.0392949660906435	4160	0.0243074336283186	0.0827508225702387	154	0.0425095714285714	0.143242052711594	48	0.0161398076923077	0.0242794825228151	106	0.016945012987013	0.0330395714456912	268	0.0176295575221239	0.0348079187512238	233
k__Bacteria|p__Firmicutes|c__Clostridia|o__Clostridiales|f__Lachnospiraceae|g__Dorea|s__Dorea_sp_CAG_317	species	0.000240163270637409	0.00571285248026374	88	0.000192710974284679	0.0054161425507289	61	0.0011546017699115	0.011750419304889	5	0.000174142857142857	0.00113903912321904	2	0.00159455128205128	0.0141145709814681	3	0.000676181818181818	0.00830916704598638	10	0.000761091445427729	0.00885256916142908	8
k__Bacteria|p__Firmicutes|c__Clostridia|o__Clostridiales|f__Lachnospiraceae|g__Eisenbergiella	genus	0.0016439276384535	0.027565612881507	513	0.0016924230351322	0.0315911737103762	341	0.00169172566371681	0.0103017991582897	27	0.00138	0.00574206598178133	8	0.00183160256410256	0.0118031472837678	19	0.00107057142857143	0.00647179406522017	34	0.0011317994100295	0.00679434419386694	31
k__Bacteria|p__Firmicutes|c__Clostridia|o__Clostridiales|f__Lachnospiraceae|g__Eisenbergiella|s__Eisenbergiella_massiliensis	species	0.00113546499477534	0.0263304618122841	326	0.00123530785947121	0.0306660208197205	215	0.000831106194690266	0.00404751810013183	20	0.000921285714285714	0.00457192469583989	5	0.000790641025641026	0.00380402480903127	15	0.000899376623376623	0.00608174579393584	26	0.000937374631268437	0.00637334996941239	23
k__Bacteria|p__Firmicutes|c__Clostridia|o__Clostridiales|f__Lachnospiraceae|g__Eisenbergiella|s__Eisenbergiella_tayi	species	0.000508462643678161	0.00790544051313834	227	0.000457116986599058	0.0072167953058782	153	0.000860619469026549	0.00949161705302206	9	0.000458714285714286	0.00359531495523399	3	0.00104096153846154	0.0111766271546182	6	0.000171220779220779	0.00163444110464926	13	0.000194454277286136	0.00174081288741723	13
k__Bacteria|p__Firmicutes|c__Clostridia|o__Clostridiales|f__Lachnospiraceae|g__Fusicatenibacter	genus	0.193996640543365	0.286274658598912	7340	0.194181256791018	0.283154824177523	5316	0.208162522123894	0.264869015135678	212	0.21685	0.231877954336428	69	0.204264294871795	0.279023708543158	143	0.193855454545455	0.24365051651769	361	0.193552772861357	0.246778782635689	317
k__Bacteria|p__Firmicutes|c__Clostridia|o__Clostridiales|f__Lachnospiraceae|g__Fusicatenibacter|s__Fusicatenibacter_saccharivorans	species	0.193996640543365	0.286274658598912	7340	0.194181256791018	0.283154824177523	5316	0.208162522123894	0.264869015135678	212	0.21685	0.231877954336428	69	0.204264294871795	0.279023708543158	143	0.193855454545455	0.24365051651769	361	0.193552772861357	0.246778782635689	317
k__Bacteria|p__Firmicutes|c__Clostridia|o__Clostridiales|f__Lachnospiraceae|g__Lachnoclostridium	genus	0.007646605276907	0.05711191411686	1573	0.00718445490764216	0.0520038878832497	1069	0.0239496460176991	0.164695231200902	89	0.00805528571428571	0.0273260148768096	30	0.0310817307692308	0.197171521980764	59	0.0135568831168831	0.12486002274693	109	0.0149111209439528	0.132991551530995	95
k__Bacteria|p__Firmicutes|c__Clostridia|o__Clostridiales|f__Lachnospiraceae|g__Lachnoclostridium|s__Clostridium_aldenense	species	1.79388714733542e-05	0.000498818103498432	28	1.60431003259689e-05	0.000347982058047132	21	0.000167477876106195	0.00230627652036724	3	0	0	0	0.000242628205128205	0.00277536469261353	3	8.98441558441558e-05	0.00176286963518275	1	0.000102035398230088	0.00187867091976715	1
k__Bacteria|p__Firmicutes|c__Clostridia|o__Clostridiales|f__Lachnospiraceae|g__Lachnoclostridium|s__Clostridium_asparagiforme	species	0.0005975	0.00520609134446096	376	0.000594652299891344	0.00523108295369097	264	0.00185101769911504	0.0103334063365011	24	0.001005	0.00482590345975741	7	0.00223064102564103	0.0120069309919104	17	0.000797532467532468	0.00594190497911605	22	0.000860088495575221	0.00629164494754683	20
k__Bacteria|p__Firmicutes|c__Clostridia|o__Clostridiales|f__Lachnospiraceae|g__Lachnoclostridium|s__Clostridium_bolteae	species	0.000582387669801463	0.00778028357843476	305	0.000547491850778703	0.00776696633039982	204	0.00151849557522124	0.00893342633993763	22	0.000392857142857143	0.00184454789469339	4	0.00202358974358974	0.0106538250558626	18	0.000730545454545455	0.00627802085019272	24	0.000819351032448378	0.00668454940598295	22
k__Bacteria|p__Firmicutes|c__Clostridia|o__Clostridiales|f__Lachnospiraceae|g__Lachnoclostridium|s__Clostridium_citroniae	species	0.000383440438871473	0.00386304378015563	366	0.000396034045635639	0.00411443042459329	246	0.00113508849557522	0.00761985833879114	19	9.45714285714286e-05	0.000588921110620227	2	0.00160198717948718	0.00913351809544573	17	0.000824467532467532	0.00589828597009426	35	0.000887699115044248	0.0062495769336835	31
k__Bacteria|p__Firmicutes|c__Clostridia|o__Clostridiales|f__Lachnospiraceae|g__Lachnoclostridium|s__Clostridium_clostridioforme	species	0.00160914315569488	0.0259579424406419	217	0.0015912857660268	0.027855373237456	140	0.00491464601769912	0.0421768566776553	15	0.000745142857142857	0.00397059435658107	3	0.00678557692307692	0.0506346055609222	12	0.00235194805194805	0.0314697364972385	16	0.00265153392330384	0.0335297520802525	15
k__Bacteria|p__Firmicutes|c__Clostridia|o__Clostridiales|f__Lachnospiraceae|g__Lachnoclostridium|s__Clostridium_lavalense	species	0.00126729231974922	0.0140081481512373	553	0.00115988047808765	0.0130918769792672	370	0.00180725663716814	0.00856837204792266	39	0.00102171428571429	0.00288403198610806	12	0.00215974358974359	0.0101225808865525	27	0.00165488311688312	0.00812157222882821	52	0.00159917404129794	0.00827737301621122	43
k__Bacteria|p__Firmicutes|c__Clostridia|o__Clostridiales|f__Lachnospiraceae|g__Lachnoclostridium|s__Clostridium_saccharolyticum	species	0.00161457941483804	0.0240823443333202	580	0.00140671858022456	0.016218899273123	409	0.00960553097345133	0.108362284192862	28	0.00334257142857143	0.0208331991661104	10	0.0124158333333333	0.129717092389595	18	0.00481550649350649	0.0824246070870449	27	0.00542955752212389	0.0878335757806718	26
k__Bacteria|p__Firmicutes|c__Clostridia|o__Clostridiales|f__Lachnospiraceae|g__Lachnoclostridium|s__Clostridium_scindens	species	1.70846394984326e-06	9.34360791514853e-05	4	2.75262586019558e-07	2.04548070328157e-05	1	0	0	0	0	0	0	0	0	0	0	0	0	0	0	0
k__Bacteria|p__Firmicutes|c__Clostridia|o__Clostridiales|f__Lachnospiraceae|g__Lachnoclostridium|s__Clostridium_symbiosum	species	0.00109329806687565	0.0146246683658272	261	0.0010689587106121	0.0152333438152978	171	0.00219889380530973	0.0152160664245909	15	0.000955428571428571	0.00555899471824112	3	0.00275685897435897	0.0179254521085554	12	0.00126472727272727	0.0113787987471451	19	0.00141259587020649	0.0121169877957156	17
k__Bacteria|p__Firmicutes|c__Clostridia|o__Clostridiales|f__Lachnospiraceae|g__Lachnoclostridium|s__Lachnoclostridium_sp_An118	species	1.59090909090909e-06	8.5877209993381e-05	6	1.8163708801159e-06	9.86838599785349e-05	4	6.68141592920354e-06	0.000100443705890899	1	2.15714285714286e-05	0.000180479520009493	1	0	0	0	5.58441558441558e-06	8.35054499608269e-05	2	6.34218289085546e-06	8.89794921320242e-05	2
k__Bacteria|p__Firmicutes|c__Clostridia|o__Clostridiales|f__Lachnospiraceae|g__Lachnoclostridium|s__Lachnoclostridium_sp_An131	species	5.48014629049112e-05	0.000794098554629223	94	4.62296269467584e-05	0.000790434676078805	57	0.000154424778761062	0.0012182135832097	7	8.32857142857143e-05	0.00056627110173708	3	0.000186346153846154	0.00141710977403394	4	0.000115792207792208	0.000898090253005393	10	0.000131504424778761	0.000956171069749202	10
k__Bacteria|p__Firmicutes|c__Clostridia|o__Clostridiales|f__Lachnospiraceae|g__Lachnoclostridium|s__Lachnoclostridium_sp_An138	species	0.000117489550679206	0.00249684204332382	177	6.54436798261499e-05	0.000730653607074487	122	0.000313451327433628	0.00197066002250188	12	0.000336857142857143	0.00157903891413085	6	0.000302948717948718	0.00212768243384408	6	0.000527480519480519	0.00577631322012036	13	0.000581356932153392	0.00614639259568325	12
k__Bacteria|p__Firmicutes|c__Clostridia|o__Clostridiales|f__Lachnospiraceae|g__Lachnoclostridium|s__Lachnoclostridium_sp_An14	species	0.000288653343782654	0.00698001005967596	80	0.000275753350235422	0.00771591453175923	52	0.000276814159292035	0.00232193779818562	5	5.62857142857143e-05	0.000470920072077751	1	0.000375769230769231	0.0027741086423039	4	0.000342805194805195	0.0026279574462986	9	0.000389321533923304	0.00279783641258318	9
k__Bacteria|p__Firmicutes|c__Clostridia|o__Clostridiales|f__Lachnospiraceae|g__Lachnoclostridium|s__Lachnoclostridium_sp_An181	species	9.29728317659352e-06	0.000367009419090716	9	1.24176023180007e-05	0.000430686579877722	8	0	0	0	0	0	0	0	0	0	0	0	0	0	0	0
k__Bacteria|p__Firmicutes|c__Clostridia|o__Clostridiales|f__Lachnospiraceae|g__Lachnoclostridium|s__Lachnoclostridium_sp_An196	species	2.21656217345873e-06	0.000160790131394952	3	5.83122057225643e-07	4.01083533959085e-05	2	0	0	0	0	0	0	0	0	0	3.57142857142857e-05	0.000700764888226735	1	4.05604719764012e-05	0.000746797489066156	1
k__Bacteria|p__Firmicutes|c__Clostridia|o__Clostridiales|f__Lachnospiraceae|g__Lachnoclostridium|s__Lachnoclostridium_sp_An76	species	5.30564263322884e-06	0.000410590036761986	2	9.14523723288663e-07	6.79584049445523e-05	1	0	0	0	0	0	0	0	0	0	0	0	0	0	0	0
k__Bacteria|p__Firmicutes|c__Clostridia|o__Clostridiales|f__Lachnospiraceae|g__Lachnospira	genus	0.0280520676593521	0.0749401192829378	4096	0.0271346504889533	0.0680627787588588	2972	0.0284928761061947	0.0780048113510537	115	0.0272364285714286	0.0917657135149894	34	0.0290566666666667	0.0712950934866406	81	0.0296923116883117	0.0804207570091418	197	0.0288250442477876	0.0779188769252036	170
k__Bacteria|p__Firmicutes|c__Clostridia|o__Clostridiales|f__Lachnospiraceae|g__Lachnospiraceae_unclassified	genus	0.333530120167189	0.856788251697529	7033	0.321139505613908	0.765284278694773	5095	0.357521814159292	0.903339223469004	197	0.394605285714286	0.693791161857555	61	0.340881794871795	0.984566550895654	136	0.324940753246753	0.769048117785541	343	0.341366342182891	0.812197916332142	305
k__Bacteria|p__Firmicutes|c__Clostridia|o__Clostridiales|f__Lachnospiraceae|g__Lachnospiraceae_unclassified|s__Eubacterium_rectale	species	0.333526286572623	0.856787988694183	7032	0.321134190510685	0.765283784355378	5094	0.357521814159292	0.903339223469004	197	0.394605285714286	0.693791161857555	61	0.340881794871795	0.984566550895654	136	0.324940753246753	0.769048117785541	343	0.341366342182891	0.812197916332142	305
k__Bacteria|p__Firmicutes|c__Clostridia|o__Clostridiales|f__Lachnospiraceae|g__Lachnospiraceae_unclassified|s__Lachnospiraceae_bacterium_2_1_46FAA	species	3.83359456635319e-06	0.000239861919782312	3	5.31510322346976e-06	0.000282425293980586	3	0	0	0	0	0	0	0	0	0	0	0	0	0	0	0
k__Bacteria|p__Firmicutes|c__Clostridia|o__Clostridiales|f__Lachnospiraceae|g__Lachnospira|s__Lachnospira_pectinoschiza	species	0.0280520676593521	0.0749401192829378	4096	0.0271346504889533	0.0680627787588588	2972	0.0284928761061947	0.0780048113510537	115	0.0272364285714286	0.0917657135149894	34	0.0290566666666667	0.0712950934866406	81	0.0296923116883117	0.0804207570091418	197	0.0288250442477876	0.0779188769252036	170
k__Bacteria|p__Firmicutes|c__Clostridia|o__Clostridiales|f__Lachnospiraceae|g__Murimonas	genus	0	0	0	0	0	0	0	0	0	0	0	0	0	0	0	0	0	0	0	0	0
k__Bacteria|p__Firmicutes|c__Clostridia|o__Clostridiales|f__Lachnospiraceae|g__Murimonas|s__Murimonas_intestini	species	0	0	0	0	0	0	0	0	0	0	0	0	0	0	0	0	0	0	0	0	0
k__Bacteria|p__Firmicutes|c__Clostridia|o__Clostridiales|f__Lachnospiraceae|g__Roseburia	genus	0.527672493469175	0.881196284055662	7565	0.520194902209344	0.848971440646205	5460	0.596353938053097	0.980338633147173	222	0.811549714285714	1.4865024822951	68	0.499791730769231	0.617354127840335	154	0.572013948051948	1.10734534953579	379	0.561133126843658	1.11903762884616	333
k__Bacteria|p__Firmicutes|c__Clostridia|o__Clostridiales|f__Lachnospiraceae|g__Roseburia|s__Roseburia_faecis	species	0.241113657262278	0.693387683303519	6141	0.238051356392611	0.655631758517515	4442	0.251515575221239	0.809672365874755	175	0.394663142857143	1.33459119486574	57	0.187282692307692	0.381227716702737	118	0.24774387012987	0.936899301185461	302	0.251972418879056	0.98442681593504	269
k__Bacteria|p__Firmicutes|c__Clostridia|o__Clostridiales|f__Lachnospiraceae|g__Roseburia|s__Roseburia_hominis	species	0.103584562434692	0.210700200896091	6554	0.10368379210431	0.216189158331818	4727	0.137195619469027	0.300671143236174	186	0.144955142857143	0.274247988907019	57	0.133713782051282	0.312585209567635	129	0.124797194805195	0.211897185008452	337	0.123030766961652	0.212763411809304	294
k__Bacteria|p__Firmicutes|c__Clostridia|o__Clostridiales|f__Lachnospiraceae|g__Roseburia|s__Roseburia_intestinalis	species	0.0898404062173459	0.282110280855266	5056	0.0861321024990945	0.272433362789812	3656	0.105537433628319	0.227027876783755	142	0.143153428571429	0.29790665805368	42	0.0886584615384615	0.185433111373743	100	0.0978593506493507	0.338487470962805	236	0.0967993805309735	0.354154292260504	200
k__Bacteria|p__Firmicutes|c__Clostridia|o__Clostridiales|f__Lachnospiraceae|g__Roseburia|s__Roseburia_inulinivorans	species	0.0819350339602926	0.180244917574692	6297	0.0815863165519739	0.170097082694727	4590	0.0872046902654867	0.157807721478856	182	0.119541714285714	0.215350540073765	55	0.0726944871794872	0.121741670430014	127	0.0843966753246753	0.309461315694407	304	0.0730743362831858	0.134490794286111	267
k__Bacteria|p__Firmicutes|c__Clostridia|o__Clostridiales|f__Lachnospiraceae|g__Roseburia|s__Roseburia_sp_CAG_182	species	0.00781254963427377	0.0346076263177771	1779	0.00755255161173488	0.0345783863965136	1297	0.0098991592920354	0.0358706502707384	54	0.00388928571428571	0.0140973265346459	14	0.0125958974358974	0.0419010213113159	40	0.0134240519480519	0.0460173496402603	95	0.0123779351032448	0.0438037496826029	83
k__Bacteria|p__Firmicutes|c__Clostridia|o__Clostridiales|f__Lachnospiraceae|g__Roseburia|s__Roseburia_sp_CAG_303	species	0.00132159221525601	0.0128602038837213	295	0.00112930278884462	0.011383453853263	197	0.00272845132743363	0.0147813053337224	18	0.00236085714285714	0.00916734180536526	6	0.00289339743589744	0.0167229990942277	12	0.00176036363636364	0.0122226672481538	18	0.00181510324483776	0.0128728583180384	14
k__Bacteria|p__Firmicutes|c__Clostridia|o__Clostridiales|f__Lachnospiraceae|g__Roseburia|s__Roseburia_sp_CAG_309	species	0.00117333202716823	0.00656757880838207	1107	0.00122599239406012	0.00699612047916871	803	0.000773982300884956	0.00347926481118526	28	0.000358714285714286	0.0012160519647418	8	0.000960320512820513	0.00409891007068666	20	0.00118675324675325	0.00432110194085086	65	0.00119029498525074	0.00417520632325162	58
k__Bacteria|p__Firmicutes|c__Clostridia|o__Clostridiales|f__Lachnospiraceae|g__Roseburia|s__Roseburia_sp_CAG_471	species	0.000891432863113898	0.0068775140172173	563	0.000833571169865991	0.00668284663291746	380	0.00149942477876106	0.0100960244376402	19	0.00262685714285714	0.0160416427781812	5	0.000993525641025641	0.00570750200197636	14	0.000845792207792208	0.00719570838955716	23	0.000872949852507375	0.00755750061415682	19
k__Bacteria|p__Firmicutes|c__Clostridia|o__Clostridiales|f__Lachnospiraceae|g__Sellimonas	genus	8.4873301985371e-05	0.00257037924085458	68	7.9447663889895e-05	0.00287846178707002	43	0.000157389380530973	0.00148430658668097	4	0.000361428571428571	0.0025165770897088	2	6.58333333333333e-05	0.00059298257422401	2	0.000192961038961039	0.00272740758723657	4	0.000219144542772861	0.00290609217872299	4
k__Bacteria|p__Firmicutes|c__Clostridia|o__Clostridiales|f__Lachnospiraceae|g__Sellimonas|s__Sellimonas_intestinalis	species	8.4873301985371e-05	0.00257037924085458	68	7.9447663889895e-05	0.00287846178707002	43	0.000157389380530973	0.00148430658668097	4	0.000361428571428571	0.0025165770897088	2	6.58333333333333e-05	0.00059298257422401	2	0.000192961038961039	0.00272740758723657	4	0.000219144542772861	0.00290609217872299	4
k__Bacteria|p__Firmicutes|c__Clostridia|o__Clostridiales|f__Lachnospiraceae|g__Shuttleworthia	genus	0	0	0	0	0	0	0	0	0	0	0	0	0	0	0	0	0	0	0	0	0
k__Bacteria|p__Firmicutes|c__Clostridia|o__Clostridiales|f__Lachnospiraceae|g__Shuttleworthia|s__Shuttleworthia_satelles	species	0	0	0	0	0	0	0	0	0	0	0	0	0	0	0	0	0	0	0	0	0
k__Bacteria|p__Firmicutes|c__Clostridia|o__Clostridiales|f__Lachnospiraceae|g__Stomatobaculum	genus	1.77742946708464e-05	0.000438602268089192	28	1.7499094530967e-05	0.000463164962770085	16	0	0	0	0	0	0	0	0	0	3.23116883116883e-05	0.000499863634001717	2	9.26253687315634e-06	0.00017054139023038	1
k__Bacteria|p__Firmicutes|c__Clostridia|o__Clostridiales|f__Lachnospiraceae|g__Stomatobaculum|s__Stomatobaculum_longum	species	1.77742946708464e-05	0.000438602268089192	28	1.7499094530967e-05	0.000463164962770085	16	0	0	0	0	0	0	0	0	0	3.23116883116883e-05	0.000499863634001717	2	9.26253687315634e-06	0.00017054139023038	1
k__Bacteria|p__Firmicutes|c__Clostridia|o__Clostridiales|f__Lachnospiraceae|g__Tyzzerella	genus	1.29689132706374e-05	0.000966966113138601	9	1.68507787033683e-05	0.00113681246083061	7	0	0	0	0	0	0	0	0	0	0	0	0	0	0	0
k__Bacteria|p__Firmicutes|c__Clostridia|o__Clostridiales|f__Lachnospiraceae|g__Tyzzerella|s__Tyzzerella_nexilis	species	1.29689132706374e-05	0.000966966113138601	9	1.68507787033683e-05	0.00113681246083061	7	0	0	0	0	0	0	0	0	0	0	0	0	0	0	0
k__Bacteria|p__Firmicutes|c__Clostridia|o__Clostridiales|f__Oscillospiraceae	family	1.06195048589342	1.17490110691501	7090	1.0675879355306	1.16434403862115	5131	1.04023955752212	1.29863055525145	193	1.00593042857143	1.36644070752696	59	1.05563467948718	1.27126015920116	134	1.13431257142857	1.31246811133241	356	1.09269793510324	1.2957986034536	314
k__Bacteria|p__Firmicutes|c__Clostridia|o__Clostridiales|f__Oscillospiraceae|g__Oscillibacter	genus	1.06195048589342	1.17490110691501	7090	1.0675879355306	1.16434403862115	5131	1.04023955752212	1.29863055525145	193	1.00593042857143	1.36644070752696	59	1.05563467948718	1.27126015920116	134	1.13431257142857	1.31246811133241	356	1.09269793510324	1.2957986034536	314
k__Bacteria|p__Firmicutes|c__Clostridia|o__Clostridiales|f__Oscillospiraceae|g__Oscillibacter|s__Oscillibacter_sp_57_20	species	0.9358083607628	1.11867146955693	6626	0.943257307135096	1.10561476251085	4814	0.917800221238938	1.26705307952778	173	0.929410285714286	1.35216078611715	51	0.912590576923077	1.23144615446584	122	0.98312187012987	1.29247232135242	317	0.947911681415929	1.27212900190368	277
k__Bacteria|p__Firmicutes|c__Clostridia|o__Clostridiales|f__Oscillospiraceae|g__Oscillibacter|s__Oscillibacter_sp_CAG_241	species	0.125569506269592	0.275571355680577	6176	0.123762033683448	0.274624879060241	4495	0.12199296460177	0.255487691955894	153	0.0759408571428571	0.148246487454958	43	0.142657371794872	0.289104916636453	110	0.15071161038961	0.285243258746672	300	0.144406076696165	0.27071912709339	264
k__Bacteria|p__Firmicutes|c__Clostridia|o__Clostridiales|f__Oscillospiraceae|g__Oscillibacter|s__Oscillibacter_sp_PC13	species	0.000572622779519331	0.00198401403958903	1336	0.000568542194856936	0.00199207194109232	972	0.000446592920353982	0.00213721217846331	36	0.000579142857142857	0.00304795714092558	11	0.000387115384615385	0.00157589176376953	25	0.000479194805194805	0.00185035374601442	68	0.00038023598820059	0.00115235722025755	59
k__Bacteria|p__Firmicutes|c__Clostridia|o__Clostridiales|f__Peptococcaceae	family	1.1585684430512e-06	0.000101373083655693	1	1.6063020644694e-06	0.000119364564724392	1	0	0	0	0	0	0	0	0	0	0	0	0	0	0	0
k__Bacteria|p__Firmicutes|c__Clostridia|o__Clostridiales|f__Peptococcaceae|g__Peptococcus	genus	1.1585684430512e-06	0.000101373083655693	1	1.6063020644694e-06	0.000119364564724392	1	0	0	0	0	0	0	0	0	0	0	0	0	0	0	0
k__Bacteria|p__Firmicutes|c__Clostridia|o__Clostridiales|f__Peptococcaceae|g__Peptococcus|s__Peptococcus_niger	species	1.1585684430512e-06	0.000101373083655693	1	1.6063020644694e-06	0.000119364564724392	1	0	0	0	0	0	0	0	0	0	0	0	0	0	0	0
k__Bacteria|p__Firmicutes|c__Clostridia|o__Clostridiales|f__Peptostreptococcaceae	family	0.000300108411703239	0.0037137503286563	246	0.000318152843172763	0.00416196817945413	173	0.000127389380530973	0.000906336115563986	7	3.42857142857143e-05	0.000246979265858442	2	0.000169166666666667	0.00107684482862956	5	0.000104857142857143	0.000834886184144995	9	8.32153392330384e-05	0.000698768983674202	7
k__Bacteria|p__Firmicutes|c__Clostridia|o__Clostridiales|f__Peptostreptococcaceae|g__Intestinibacter	genus	0.000298354231974922	0.00371064667073001	238	0.000316477725461789	0.00415850584625645	167	0.000125796460176991	0.000906241828498744	6	2.91428571428571e-05	0.000243826636304216	1	0.000169166666666667	0.00107684482862956	5	9.57662337662338e-05	0.000816677719357136	8	7.28908554572271e-05	0.000673536913063661	6
k__Bacteria|p__Firmicutes|c__Clostridia|o__Clostridiales|f__Peptostreptococcaceae|g__Intestinibacter|s__Intestinibacter_bartlettii	species	0.000298354231974922	0.00371064667073001	238	0.000316477725461789	0.00415850584625645	167	0.000125796460176991	0.000906241828498744	6	2.91428571428571e-05	0.000243826636304216	1	0.000169166666666667	0.00107684482862956	5	9.57662337662338e-05	0.000816677719357136	8	7.28908554572271e-05	0.000673536913063661	6
k__Bacteria|p__Firmicutes|c__Clostridia|o__Clostridiales|f__Peptostreptococcaceae|g__Peptostreptococcus	genus	5.23772204806688e-07	4.58293196684701e-05	1	7.26186164433176e-07	5.39630106589415e-05	1	0	0	0	0	0	0	0	0	0	0	0	0	0	0	0
k__Bacteria|p__Firmicutes|c__Clostridia|o__Clostridiales|f__Peptostreptococcaceae|g__Peptostreptococcus|s__Peptostreptococcus_stomatis	species	5.23772204806688e-07	4.58293196684701e-05	1	7.26186164433176e-07	5.39630106589415e-05	1	0	0	0	0	0	0	0	0	0	0	0	0	0	0	0
k__Bacteria|p__Firmicutes|c__Clostridia|o__Clostridiales|f__Peptostreptococcaceae|g__Romboutsia	genus	7.71943573667712e-07	3.12076499470266e-05	8	9.4712060847519e-07	3.61699848827047e-05	6	1.5929203539823e-06	2.39468437885586e-05	1	5.14285714285714e-06	4.30282299360382e-05	1	0	0	0	0	0	0	0	0	0
k__Bacteria|p__Firmicutes|c__Clostridia|o__Clostridiales|f__Peptostreptococcaceae|g__Romboutsia|s__Romboutsia_ilealis	species	7.71943573667712e-07	3.12076499470266e-05	8	9.4712060847519e-07	3.61699848827047e-05	6	1.5929203539823e-06	2.39468437885586e-05	1	5.14285714285714e-06	4.30282299360382e-05	1	0	0	0	0	0	0	0	0	0
k__Bacteria|p__Firmicutes|c__Clostridia|o__Clostridiales|f__Peptostreptococcaceae|g__Terrisporobacter	genus	4.57157784743992e-07	4.00006530772183e-05	1	0	0	0	0	0	0	0	0	0	0	0	0	9.09090909090909e-06	0.000178376517003169	1	1.03244837758112e-05	0.000190093906307749	1
k__Bacteria|p__Firmicutes|c__Clostridia|o__Clostridiales|f__Peptostreptococcaceae|g__Terrisporobacter|s__Terrisporobacter_othiniensis	species	4.57157784743992e-07	4.00006530772183e-05	1	0	0	0	0	0	0	0	0	0	0	0	0	9.09090909090909e-06	0.000178376517003169	1	1.03244837758112e-05	0.000190093906307749	1
k__Bacteria|p__Firmicutes|c__Clostridia|o__Clostridiales|f__Ruminococcaceae	family	2.3049562761233	1.71009329668404	7656	2.27690953096704	1.68010629221647	5522	2.32960376106195	1.62925772074512	226	2.26453885714286	1.73087997135456	70	2.35879955128205	1.58645193482667	156	2.34718825974026	1.54819031813468	385	2.36571433628319	1.58520669803631	339
k__Bacteria|p__Firmicutes|c__Clostridia|o__Clostridiales|f__Ruminococcaceae|g__Agathobaculum	genus	0.0471887016718913	0.109959233790971	6906	0.0453236798261499	0.0877262628648757	4991	0.0567730088495575	0.116332391021093	203	0.0841284285714286	0.177540200833466	67	0.044498141025641	0.0715799741665447	136	0.0465255064935065	0.0799947769897587	347	0.0477013274336283	0.0831632351758822	304
k__Bacteria|p__Firmicutes|c__Clostridia|o__Clostridiales|f__Ruminococcaceae|g__Agathobaculum|s__Agathobaculum_butyriciproducens	species	0.0471887016718913	0.109959233790971	6906	0.0453236798261499	0.0877262628648757	4991	0.0567730088495575	0.116332391021093	203	0.0841284285714286	0.177540200833466	67	0.044498141025641	0.0715799741665447	136	0.0465255064935065	0.0799947769897587	347	0.0477013274336283	0.0831632351758822	304
k__Bacteria|p__Firmicutes|c__Clostridia|o__Clostridiales|f__Ruminococcaceae|g__Anaerofilum	genus	4.66039707419018e-05	0.00154025248819763	35	3.97663889894966e-05	0.00140651819215328	24	3.60176991150442e-05	0.000504190510418889	2	0.000116285714285714	0.000905245857274034	2	0	0	0	0.000232545454545455	0.00400080353434839	3	0.000264100294985251	0.00426338602014585	3
k__Bacteria|p__Firmicutes|c__Clostridia|o__Clostridiales|f__Ruminococcaceae|g__Anaerofilum|s__Anaerofilum_sp_An201	species	4.66039707419018e-05	0.00154025248819763	35	3.97663889894966e-05	0.00140651819215328	24	3.60176991150442e-05	0.000504190510418889	2	0.000116285714285714	0.000905245857274034	2	0	0	0	0.000232545454545455	0.00400080353434839	3	0.000264100294985251	0.00426338602014585	3
k__Bacteria|p__Firmicutes|c__Clostridia|o__Clostridiales|f__Ruminococcaceae|g__Anaeromassilibacillus	genus	0.00494329022988506	0.0140494192558412	3175	0.00486505976095618	0.0139276729914108	2283	0.00688243362831858	0.0191682833128646	88	0.00933314285714286	0.0218563317223204	30	0.00578275641025641	0.0177981295346963	58	0.00567283116883117	0.0152048326690845	155	0.00589486725663717	0.0158284248908016	140
k__Bacteria|p__Firmicutes|c__Clostridia|o__Clostridiales|f__Ruminococcaceae|g__Anaeromassilibacillus|s__Anaeromassilibacillus_sp_An172	species	1.63858411703239e-05	0.000709458049868498	9	1.7013763129301e-05	0.000787515870061898	5	8.45132743362832e-05	0.00127051310100408	1	0	0	0	0.000122435897435897	0.00152922386883858	1	3.63636363636364e-06	7.13506068012676e-05	1	4.12979351032448e-06	7.60375625230996e-05	1
k__Bacteria|p__Firmicutes|c__Clostridia|o__Clostridiales|f__Ruminococcaceae|g__Anaeromassilibacillus|s__Anaeromassilibacillus_sp_An250	species	0.00492690438871473	0.014016606430846	3171	0.00484804599782687	0.0139000203931231	2281	0.0067979203539823	0.0188456909218664	88	0.00933314285714286	0.0218563317223204	30	0.00566032051282051	0.017282840284042	58	0.00566919480519481	0.0152024445034745	155	0.00589073746312684	0.0158258766375841	140
k__Bacteria|p__Firmicutes|c__Clostridia|o__Clostridiales|f__Ruminococcaceae|g__Anaerotruncus	genus	0.0748605734064786	0.531337975499531	1395	0.0722491361825426	0.522794192689605	985	0.0395570796460177	0.255527942420503	64	0.0117151428571429	0.052764459649969	22	0.0520502564102564	0.305017783530094	42	0.0643595844155844	0.349249081810762	89	0.0604039528023599	0.342264787952975	77
k__Bacteria|p__Firmicutes|c__Clostridia|o__Clostridiales|f__Ruminococcaceae|g__Anaerotruncus|s__Anaerotruncus_colihominis	species	0.00141628004179728	0.0094359077446108	947	0.00133501448750453	0.00961251576947334	651	0.00390553097345133	0.0197924461894244	55	0.00277928571428571	0.00740987420367483	21	0.00441089743589744	0.0233106021115353	34	0.00195545454545455	0.0078511113772481	72	0.00198	0.00816259121028808	63
k__Bacteria|p__Firmicutes|c__Clostridia|o__Clostridiales|f__Ruminococcaceae|g__Anaerotruncus|s__Anaerotruncus_sp_CAG_528	species	0.073444289446186	0.531345642292539	505	0.0709141198841	0.5228294572393	372	0.0356515044247788	0.255294918094422	10	0.00893571428571429	0.0525044247292461	2	0.047639358974359	0.30482034075232	8	0.0624040779220779	0.349349219024555	23	0.0584238938053097	0.342320516853369	19
k__Bacteria|p__Firmicutes|c__Clostridia|o__Clostridiales|f__Ruminococcaceae|g__Faecalibacterium	genus	1.48327417189133	1.15636904591407	7627	1.48278707714596	1.15189128237187	5503	1.44823769911504	1.1304224383548	222	1.53469385714286	1.30610460377446	69	1.40944326923077	1.04434453852577	153	1.44336049350649	1.07513513450612	383	1.42068412979351	1.08496166492311	337
k__Bacteria|p__Firmicutes|c__Clostridia|o__Clostridiales|f__Ruminococcaceae|g__Faecalibacterium|s__Faecalibacterium_prausnitzii	species	1.48327417189133	1.15636904591407	7627	1.48278707714596	1.15189128237187	5503	1.44823769911504	1.1304224383548	222	1.53469385714286	1.30610460377446	69	1.40944326923077	1.04434453852577	153	1.44336049350649	1.07513513450612	383	1.42068412979351	1.08496166492311	337
k__Bacteria|p__Firmicutes|c__Clostridia|o__Clostridiales|f__Ruminococcaceae|g__Flavonifractor	genus	0.0814381805120167	0.271821236547606	5878	0.0734879844259326	0.226316456402116	4168	0.197294469026549	0.665834163611952	187	0.156341714285714	0.243914391170769	63	0.215670705128205	0.784837049635238	124	0.124407506493506	0.519682519789743	319	0.128346401179941	0.543653353257128	281
k__Bacteria|p__Firmicutes|c__Clostridia|o__Clostridiales|f__Ruminococcaceae|g__Flavonifractor|s__Flavonifractor_plautii	species	0.0792849438349007	0.271304006591215	5596	0.071378516841724	0.225641741373557	3962	0.19490296460177	0.664950385653659	184	0.154415571428571	0.244409695742328	62	0.213070384615385	0.783695764579914	122	0.122023792207792	0.519847858374867	313	0.125684690265487	0.54384279776367	275
k__Bacteria|p__Firmicutes|c__Clostridia|o__Clostridiales|f__Ruminococcaceae|g__Flavonifractor|s__Flavonifractor_sp_An10	species	0.00168676724137931	0.0152999251556988	721	0.00164595074248461	0.015269715512087	510	0.00215238938053097	0.0105982722511705	24	0.00152671428571429	0.00599745639838404	12	0.00243314102564103	0.0121153504231928	12	0.00197898701298701	0.010655437665144	39	0.00220702064896755	0.0113207025482504	37
k__Bacteria|p__Firmicutes|c__Clostridia|o__Clostridiales|f__Ruminococcaceae|g__Flavonifractor|s__Flavonifractor_sp_An100	species	0.000463514890282132	0.00298141285105118	612	0.000459768199927563	0.00315887809130754	435	0.000239070796460177	0.00131137807899808	13	0.000399285714285714	0.00189074889037641	5	0.000167179487179487	0.000942412686036386	8	0.000399818181818182	0.00227539699333385	25	0.000449144542772861	0.00241941240110477	24
k__Bacteria|p__Firmicutes|c__Clostridia|o__Clostridiales|f__Ruminococcaceae|g__Flavonifractor|s__Flavonifractor_sp_An306	species	2.54702194357367e-06	0.000109708915421993	5	3.18906193408185e-06	0.000126649479570517	4	0	0	0	0	0	0	0	0	0	4.90909090909091e-06	9.63233191817112e-05	1	5.57522123893805e-06	0.000102650709406184	1
k__Bacteria|p__Firmicutes|c__Clostridia|o__Clostridiales|f__Ruminococcaceae|g__Flavonifractor|s__Flavonifractor_sp_An82	species	3.9576802507837e-07	2.92061320272419e-05	2	5.48714233973198e-07	3.43892224260362e-05	2	0	0	0	0	0	0	0	0	0	0	0	0	0	0	0
k__Bacteria|p__Firmicutes|c__Clostridia|o__Clostridiales|f__Ruminococcaceae|g__Gemmiger	genus	0.0313886742424242	0.0448438625536652	7027	0.0310968833755886	0.0444296529745836	5103	0.0310703097345133	0.0456978557181513	193	0.0284774285714286	0.0504835298636578	57	0.0322337820512821	0.0435024568137204	136	0.0318175324675325	0.0444244504853653	336	0.0321540707964602	0.0452540454101414	293
k__Bacteria|p__Firmicutes|c__Clostridia|o__Clostridiales|f__Ruminococcaceae|g__Gemmiger|s__Gemmiger_formicilis	species	0.0312952076802508	0.0446115183866113	7018	0.0309897826874321	0.0440960118507029	5097	0.030902389380531	0.0457421670433424	192	0.0284774285714286	0.0504835298636578	57	0.0319905128205128	0.0435763320310889	135	0.0315674805194805	0.0444935725770244	334	0.0319841297935103	0.0453150757735414	291
k__Bacteria|p__Firmicutes|c__Clostridia|o__Clostridiales|f__Ruminococcaceae|g__Gemmiger|s__Gemmiger_sp_An120	species	5.10736677115987e-05	0.00410089227955306	7	6.78956899674031e-05	0.004824135186964	5	0	0	0	0	0	0	0	0	0	0	0	0	0	0	0
k__Bacteria|p__Firmicutes|c__Clostridia|o__Clostridiales|f__Ruminococcaceae|g__Gemmiger|s__Gemmiger_sp_An194	species	2.09156217345873e-05	0.00107573712254645	4	2.89985512495473e-05	0.00126659610999256	4	0	0	0	0	0	0	0	0	0	0	0	0	0	0	0
k__Bacteria|p__Firmicutes|c__Clostridia|o__Clostridiales|f__Ruminococcaceae|g__Gemmiger|s__Gemmiger_sp_An50	species	7.869644723093e-06	0.000461147966084457	6	2.95182904744658e-06	0.000168359378979087	3	0.000167920353982301	0.00252439644937722	1	0	0	0	0.000243269230769231	0.00303843171845153	1	9.85714285714286e-05	0.00193411109150579	1	0.000111946902654867	0.00206116106982259	1
k__Bacteria|p__Firmicutes|c__Clostridia|o__Clostridiales|f__Ruminococcaceae|g__Gemmiger|s__Gemmiger_sp_An87	species	1.36076280041797e-05	0.000544051972067185	9	7.25642883013401e-06	0.000252613413100561	6	0	0	0	0	0	0	0	0	0	0.000151480519480519	0.00220810348023756	2	5.79941002949852e-05	0.00106778462800296	1
k__Bacteria|p__Firmicutes|c__Clostridia|o__Clostridiales|f__Ruminococcaceae|g__Harryflintia	genus	0.000523504440961337	0.00494621305142411	629	0.000517084389713872	0.00555426345278378	436	0.00104796460176991	0.00378489375381004	30	0.00143842857142857	0.00470507269752837	11	0.00087275641025641	0.00329247089755536	19	0.000723506493506494	0.00285298225100807	49	0.000800914454277286	0.00302178266311038	46
k__Bacteria|p__Firmicutes|c__Clostridia|o__Clostridiales|f__Ruminococcaceae|g__Harryflintia|s__Harryflintia_acetispora	species	0.000523504440961337	0.00494621305142411	629	0.000517084389713872	0.00555426345278378	436	0.00104796460176991	0.00378489375381004	30	0.00143842857142857	0.00470507269752837	11	0.00087275641025641	0.00329247089755536	19	0.000723506493506494	0.00285298225100807	49	0.000800914454277286	0.00302178266311038	46
k__Bacteria|p__Firmicutes|c__Clostridia|o__Clostridiales|f__Ruminococcaceae|g__Pseudoflavonifractor	genus	0.00785207157784744	0.0532995057902474	1766	0.00764947120608475	0.0481151137936606	1265	0.0139592477876106	0.0955915601056477	54	0.013455	0.0501176075325091	23	0.0141855128205128	0.110209615535622	31	0.00898696103896104	0.0369484689770914	110	0.00928480825958702	0.0385108726237694	99
k__Bacteria|p__Firmicutes|c__Clostridia|o__Clostridiales|f__Ruminococcaceae|g__Pseudoflavonifractor|s__Pseudoflavonifractor_capillosus	species	0.000374506269592476	0.00454592626806784	596	0.000336595436436074	0.00417849357835471	416	0.000424778761061947	0.00218112594667989	20	0.000503142857142857	0.00175160178690129	9	0.000389615384615385	0.0023528604100501	11	0.000374285714285714	0.0015921734265582	35	0.000380176991150442	0.00160443743885783	32
k__Bacteria|p__Firmicutes|c__Clostridia|o__Clostridiales|f__Ruminococcaceae|g__Pseudoflavonifractor|s__Pseudoflavonifractor_sp_An184	species	0.00747758098223615	0.0527186836216111	1393	0.00731288482433901	0.0475900685465041	1002	0.0135345132743363	0.0939183851649094	46	0.0129518571428571	0.0498849443841645	19	0.0137959615384615	0.108148873913448	27	0.0086127012987013	0.0367577636779041	91	0.00890466076696165	0.0382997512944784	83
k__Bacteria|p__Firmicutes|c__Clostridia|o__Clostridiales|f__Ruminococcaceae|g__Ruminococcaceae_unclassified	genus	0.269011017502612	0.769869229061773	6110	0.258239201376313	0.739517310074506	4402	0.228476415929204	0.619127359205939	172	0.0604225714285714	0.133532085105836	47	0.303885192307692	0.728021357677202	125	0.293013350649351	0.714394460282072	313	0.316382890855457	0.753433629097828	277
k__Bacteria|p__Firmicutes|c__Clostridia|o__Clostridiales|f__Ruminococcaceae|g__Ruminococcaceae_unclassified|s__Clostridium_leptum	species	0.0024980276907001	0.0204866722335645	1343	0.0023511209706628	0.0191226320619156	927	0.00594358407079646	0.0360089721286794	61	0.0108872857142857	0.0528073469559481	19	0.00372525641025641	0.0249970816993148	42	0.00563085714285714	0.0435132076817255	80	0.00613578171091445	0.0462602058615672	70
k__Bacteria|p__Firmicutes|c__Clostridia|o__Clostridiales|f__Ruminococcaceae|g__Ruminococcaceae_unclassified|s__Clostridium_methylpentosum	species	7.46734587251829e-06	0.000466163237001665	6	7.83230713509598e-06	0.000532678493990384	4	3.19469026548673e-05	0.000480267255981648	1	0	0	0	4.62820512820513e-05	0.000578062635236365	1	1.87532467532468e-05	0.000367965272217966	1	2.12979351032448e-05	0.000392136572440556	1
k__Bacteria|p__Firmicutes|c__Clostridia|o__Clostridiales|f__Ruminococcaceae|g__Ruminococcaceae_unclassified|s__Eubacterium_siraeum	species	0.261424877220481	0.767818635670808	5293	0.250930615718942	0.737107655544782	3828	0.21842185840708	0.619639281131349	136	0.0459687142857143	0.113761204154961	37	0.295804679487179	0.729473816876884	99	0.282332909090909	0.712142153901446	264	0.305177817109145	0.751173778111196	233
k__Bacteria|p__Firmicutes|c__Clostridia|o__Clostridiales|f__Ruminococcaceae|g__Ruminococcaceae_unclassified|s__Ruminococcaceae_bacterium_D16	species	0.00073769723092999	0.00715790865886619	500	0.000714681274900398	0.00771578105943848	332	0.00105796460176991	0.00429012896139592	25	0.00106	0.0037855288911204	7	0.00105705128205128	0.00450976377579605	18	0.000681402597402597	0.00404623990917462	34	0.000744572271386431	0.00427772931422007	32
k__Bacteria|p__Firmicutes|c__Clostridia|o__Clostridiales|f__Ruminococcaceae|g__Ruminococcaceae_unclassified|s__Ruminococcaceae_bacterium_D5	species	0.00434292058516196	0.0177599761317581	1887	0.0042349148859109	0.0169877061666963	1383	0.00302110619469027	0.0120275785728654	42	0.00250671428571429	0.0116907012127041	11	0.00325192307692308	0.012205725843828	31	0.00434958441558442	0.0147026401517213	88	0.00430353982300885	0.0150379860393263	78
k__Bacteria|p__Firmicutes|c__Clostridia|o__Clostridiales|f__Ruminococcaceae|g__Ruminococcus	genus	0.250026191222571	0.48091048854077	7039	0.248307500905469	0.475819349384443	5091	0.239123407079646	0.454738030676401	188	0.305779571428571	0.646646912774864	61	0.20921358974359	0.333349841513916	127	0.260674545454545	0.428877102515204	349	0.273430825958702	0.450773091917595	304
k__Bacteria|p__Firmicutes|c__Clostridia|o__Clostridiales|f__Ruminococcaceae|g__Ruminococcus|s__Ruminococcus_bicirculans	species	0.0742370519853709	0.23895423227856	4616	0.0739687486417965	0.244183530998537	3373	0.0828421238938053	0.262342458946576	116	0.138192714285714	0.407891993916553	43	0.0580053205128205	0.154391151674507	73	0.0864741818181818	0.243008849780805	228	0.0884547197640118	0.253598157980125	196
k__Bacteria|p__Firmicutes|c__Clostridia|o__Clostridiales|f__Ruminococcaceae|g__Ruminococcus|s__Ruminococcus_bromii	species	0.131732906217346	0.366873430998553	4901	0.13162938247012	0.355652256977728	3574	0.111978584070796	0.28182125554682	114	0.127771	0.318443216448214	35	0.104892243589744	0.264549685484169	79	0.132639272727273	0.299567022388304	234	0.140082271386431	0.315236468171967	204
k__Bacteria|p__Firmicutes|c__Clostridia|o__Clostridiales|f__Ruminococcaceae|g__Ruminococcus|s__Ruminococcus_callidus	species	0.00030041144200627	0.00276183812181278	508	0.000299648678015212	0.00286058123443663	363	0.00041853982300885	0.00370600846562659	15	2.25714285714286e-05	8.47277945649634e-05	5	0.000596217948717949	0.00445324576706354	10	0.000434415584415584	0.00320227681595556	27	0.000451150442477876	0.00338974255508086	22
k__Bacteria|p__Firmicutes|c__Clostridia|o__Clostridiales|f__Ruminococcaceae|g__Ruminococcus|s__Ruminococcus_champanellensis	species	0.0093342829153605	0.0818408575015295	353	0.00969999275624774	0.0860511166679685	268	0.0028062389380531	0.0295684777576164	6	0	0	0	0.00406544871794872	0.0355525729633381	6	0.00359296103896104	0.031315181148703	10	0.00408050147492625	0.0333482418481569	10
k__Bacteria|p__Firmicutes|c__Clostridia|o__Clostridiales|f__Ruminococcaceae|g__Ruminococcus|s__Ruminococcus_lactaris	species	0.0232053761755486	0.0677920905500911	3800	0.0220106428830134	0.0655573328026001	2750	0.0270893362831858	0.0706114398726641	107	0.0206222857142857	0.0687791106889553	32	0.0299912179487179	0.0714456328590913	75	0.025568961038961	0.0636388366541107	196	0.02742401179941	0.0671048544162396	171
k__Bacteria|p__Firmicutes|c__Clostridia|o__Clostridiales|f__Ruminococcaceae|g__Ruminococcus|s__Ruminococcus_obeum_CAG_39	species	0.000341314002089864	0.00172697369480238	998	0.000347466497645781	0.00170805337808395	725	0.000443761061946903	0.00157288793568087	37	0.000781285714285714	0.00222567945751832	18	0.000292307692307692	0.00114522844384237	19	0.000358831168831169	0.00117644921048862	58	0.000359469026548673	0.00114600502960675	53
k__Bacteria|p__Firmicutes|c__Clostridia|o__Clostridiales|f__Ruminococcaceae|g__Ruminococcus|s__Ruminococcus_sp_CAG_330	species	0.00459025731452456	0.0303340748332407	535	0.00424493661716769	0.0257572890868326	386	0.0103651327433628	0.0611761627450147	18	0.0107824285714286	0.0639550898006395	4	0.0101778846153846	0.0600979039085886	14	0.0072094025974026	0.0494063330581897	24	0.0078675221238938	0.0524530564460104	22
k__Bacteria|p__Firmicutes|c__Clostridia|o__Clostridiales|f__Ruminococcaceae|g__Ruminococcus|s__Ruminococcus_sp_CAG_403	species	0.00232208725182863	0.0190175838446975	361	0.00214416696848968	0.0174056589553304	260	0.000650132743362832	0.00853515988160287	4	0	0	0	0.000941858974358974	0.0102699534694104	4	0.00177290909090909	0.0117564001122148	15	0.00194439528023599	0.0124794542096166	13
k__Bacteria|p__Firmicutes|c__Clostridia|o__Clostridiales|f__Ruminococcaceae|g__Ruminococcus|s__Ruminococcus_sp_CAG_488	species	0.00163382053291536	0.0134550473608947	365	0.00139172401303875	0.0116177940207044	257	0.00035712389380531	0.0029875186511968	6	0.000593142857142857	0.00344814612776583	3	0.000251217948717949	0.00276165689932896	3	0.0024247012987013	0.0184065916062421	19	0.00254076696165192	0.0192551130380544	16
k__Bacteria|p__Firmicutes|c__Clostridia|o__Clostridiales|f__Ruminococcaceae|g__Ruminococcus|s__Ruminococcus_sp_CAG_563	species	0.000225690961337513	0.00504500307577643	65	0.000196146323795726	0.00455014840384023	45	0.000315929203539823	0.00474945735139746	1	0.00102	0.00853393227064757	1	0	0	0	0.000190077922077922	0.00363977538285845	2	0.000215870206489676	0.00387883462424933	2
k__Bacteria|p__Firmicutes|c__Clostridia|o__Clostridiales|f__Ruminococcaceae|g__Ruminococcus|s__Ruminococcus_sp_CAG_579	species	0.00197888975966562	0.0406141834841796	63	0.00223266388989497	0.0458119071950363	48	0.0018566814159292	0.0279120420058808	1	0.00599442857142857	0.0501529876762805	1	0	0	0	0	0	0	0	0	0
k__Bacteria|p__Firmicutes|c__Clostridia|o__Clostridiales|f__Ruminococcaceae|g__Ruminococcus|s__Ruminococcus_sp_CAG_624	species	0.000124068704284222	0.00265447396902575	48	0.000141923216226005	0.00296348945152435	37	0	0	0	0	0	0	0	0	0	8.75324675324675e-06	0.00017175110351448	1	9.94100294985251e-06	0.000183033275502033	1
k__Bacteria|p__Firmicutes|c__Clostridia|o__Clostridiales|f__Ruminococcaceae|g__Ruthenibacterium	genus	0.0544024020376176	0.159828497386059	7182	0.052346676928649	0.145175432236934	5163	0.0671457522123894	0.132990209730259	220	0.0586377142857143	0.104493279642051	69	0.0709634615384615	0.144103412247902	151	0.0674090649350649	0.138762268375247	371	0.0703607669616519	0.146216891276885	327
k__Bacteria|p__Firmicutes|c__Clostridia|o__Clostridiales|f__Ruminococcaceae|g__Ruthenibacterium|s__Ruthenibacterium_lactatiformans	species	0.0544024020376176	0.159828497386059	7182	0.052346676928649	0.145175432236934	5163	0.0671457522123894	0.132990209730259	220	0.0586377142857143	0.104493279642051	69	0.0709634615384615	0.144103412247902	151	0.0674090649350649	0.138762268375247	371	0.0703607669616519	0.146216891276885	327
k__Bacteria|p__Firmicutes|c__Clostridia|o__Clostridiales|f__Ruminococcaceae|g__Subdoligranulum	genus	1.1128526645768e-06	6.58310869165251e-05	3	2.48098515030786e-07	1.84362405493142e-05	1	0	0	0	0	0	0	0	0	0	4.88311688311688e-06	9.58136719902736e-05	1	5.54572271386431e-06	0.000102107583959591	1
k__Bacteria|p__Firmicutes|c__Clostridia|o__Clostridiales|f__Ruminococcaceae|g__Subdoligranulum|s__Subdoligranulum_variabile	species	1.1128526645768e-06	6.58310869165251e-05	3	2.48098515030786e-07	1.84362405493142e-05	1	0	0	0	0	0	0	0	0	0	4.88311688311688e-06	9.58136719902736e-05	1	5.54572271386431e-06	0.000102107583959591	1
k__Bacteria|p__Firmicutes|c__Erysipelotrichia	class	0.00546585031347962	0.0233871465451103	2638	0.00522807316189786	0.0231667901938523	1871	0.00596938053097345	0.0232474381588141	98	0.009441	0.037932470208081	30	0.00441160256410256	0.0116661521697378	68	0.00549716883116883	0.0219017105266885	148	0.00585675516224189	0.0232361915367425	128
k__Bacteria|p__Firmicutes|c__Erysipelotrichia|o__Erysipelotrichales	order	0.00546585031347962	0.0233871465451103	2638	0.00522807316189786	0.0231667901938523	1871	0.00596938053097345	0.0232474381588141	98	0.009441	0.037932470208081	30	0.00441160256410256	0.0116661521697378	68	0.00549716883116883	0.0219017105266885	148	0.00585675516224189	0.0232361915367425	128
k__Bacteria|p__Firmicutes|c__Erysipelotrichia|o__Erysipelotrichales|f__Erysipelotrichaceae	family	0.00546585031347962	0.0233871465451103	2638	0.00522807316189786	0.0231667901938523	1871	0.00596938053097345	0.0232474381588141	98	0.009441	0.037932470208081	30	0.00441160256410256	0.0116661521697378	68	0.00549716883116883	0.0219017105266885	148	0.00585675516224189	0.0232361915367425	128
k__Bacteria|p__Firmicutes|c__Erysipelotrichia|o__Erysipelotrichales|f__Erysipelotrichaceae|g__Absiella	genus	4.85370950888192e-05	0.00208897933742066	15	2.83103947844984e-05	0.000915786217971479	10	0	0	0	0	0	0	0	0	0	0	0	0	0	0	0
k__Bacteria|p__Firmicutes|c__Erysipelotrichia|o__Erysipelotrichales|f__Erysipelotrichaceae|g__Absiella|s__Absiella_dolichum	species	4.85370950888192e-05	0.00208897933742066	15	2.83103947844984e-05	0.000915786217971479	10	0	0	0	0	0	0	0	0	0	0	0	0	0	0	0
k__Bacteria|p__Firmicutes|c__Erysipelotrichia|o__Erysipelotrichales|f__Erysipelotrichaceae|g__Candidatus_Stoquefichus	genus	6.21473354231975e-06	0.000452576383047364	2	1.63346613545817e-06	0.000121383131207893	1	0	0	0	0	0	0	0	0	0	0	0	0	0	0	0
k__Bacteria|p__Firmicutes|c__Erysipelotrichia|o__Erysipelotrichales|f__Erysipelotrichaceae|g__Candidatus_Stoquefichus|s__Candidatus_Stoquefichus_sp_KLE1796	species	6.21473354231975e-06	0.000452576383047364	2	1.63346613545817e-06	0.000121383131207893	1	0	0	0	0	0	0	0	0	0	0	0	0	0	0	0
k__Bacteria|p__Firmicutes|c__Erysipelotrichia|o__Erysipelotrichales|f__Erysipelotrichaceae|g__Catenibacterium	genus	0.000845800679205852	0.00858439328731381	361	0.000845907279971025	0.00862517762278248	272	0.00133632743362832	0.0190289333678737	6	0.004086	0.0341859286841823	1	0.0001025	0.000657824003328275	5	0.00085012987012987	0.00655809592172198	14	0.000947669616519174	0.00697684854064949	13
k__Bacteria|p__Firmicutes|c__Erysipelotrichia|o__Erysipelotrichales|f__Erysipelotrichaceae|g__Catenibacterium|s__Catenibacterium_mitsuokai	species	0.000845800679205852	0.00858439328731381	361	0.000845907279971025	0.00862517762278248	272	0.00133632743362832	0.0190289333678737	6	0.004086	0.0341859286841823	1	0.0001025	0.000657824003328275	5	0.00085012987012987	0.00655809592172198	14	0.000947669616519174	0.00697684854064949	13
k__Bacteria|p__Firmicutes|c__Erysipelotrichia|o__Erysipelotrichales|f__Erysipelotrichaceae|g__Coprobacillus	genus	7.55211598746082e-05	0.00166794711138311	52	6.7345164795364e-05	0.00143919063219727	35	4.77433628318584e-05	0.000630545968418707	2	2.01428571428571e-05	0.000168527233916149	1	6.01282051282051e-05	0.000751001041345859	1	2.83896103896104e-05	0.000483266342946732	3	3.22418879056047e-05	0.000514981748872875	3
k__Bacteria|p__Firmicutes|c__Erysipelotrichia|o__Erysipelotrichales|f__Erysipelotrichaceae|g__Coprobacillus|s__Coprobacillus_cateniformis	species	7.55211598746082e-05	0.00166794711138311	52	6.7345164795364e-05	0.00143919063219727	35	4.77433628318584e-05	0.000630545968418707	2	2.01428571428571e-05	0.000168527233916149	1	6.01282051282051e-05	0.000751001041345859	1	2.83896103896104e-05	0.000483266342946732	3	3.22418879056047e-05	0.000514981748872875	3
k__Bacteria|p__Firmicutes|c__Erysipelotrichia|o__Erysipelotrichales|f__Erysipelotrichaceae|g__Dielma	genus	0.000235822884012539	0.00403782146020086	152	0.000251606302064469	0.0046011333084152	103	0.000317433628318584	0.00296446548414488	6	2.28571428571429e-06	1.91236577493503e-05	1	0.000458846153846154	0.00356254294127618	5	0.000277142857142857	0.00268203458661694	12	0.000304218289085546	0.00285118218388444	11
k__Bacteria|p__Firmicutes|c__Erysipelotrichia|o__Erysipelotrichales|f__Erysipelotrichaceae|g__Dielma|s__Dielma_fastidiosa	species	0.000235822884012539	0.00403782146020086	152	0.000251606302064469	0.0046011333084152	103	0.000317433628318584	0.00296446548414488	6	2.28571428571429e-06	1.91236577493503e-05	1	0.000458846153846154	0.00356254294127618	5	0.000277142857142857	0.00268203458661694	12	0.000304218289085546	0.00285118218388444	11
k__Bacteria|p__Firmicutes|c__Erysipelotrichia|o__Erysipelotrichales|f__Erysipelotrichaceae|g__Erysipelatoclostridium	genus	0.000403837513061651	0.00676711614607989	165	0.000333558493299529	0.00513462673424107	111	0.000445486725663717	0.00339418299543346	9	0.000261142857142857	0.00218487789786327	1	0.000528205128205128	0.0038178500092506	8	0.000177194805194805	0.00155733978776511	9	0.000155811209439528	0.00156861040897358	6
k__Bacteria|p__Firmicutes|c__Erysipelotrichia|o__Erysipelotrichales|f__Erysipelotrichaceae|g__Erysipelatoclostridium|s__Clostridium_innocuum	species	0.000175450626959248	0.005005269980997	61	0.000109212241941326	0.00246548720256946	42	0.000126106194690265	0.00166309934687061	3	0	0	0	0.000182692307692308	0.00200115236032411	3	0.000124987012987013	0.00145795199621538	5	0.000136902654867257	0.0015508885101674	4
k__Bacteria|p__Firmicutes|c__Erysipelotrichia|o__Erysipelotrichales|f__Erysipelotrichaceae|g__Erysipelatoclostridium|s__Clostridium_spiroforme	species	6.33725182863114e-05	0.00232794893567354	42	6.31130025353133e-05	0.00267585085376808	27	9.46460176991151e-05	0.00123253311279642	2	0.000261142857142857	0.00218487789786327	1	1.99358974358974e-05	0.000248999279166911	1	1.66493506493506e-05	0.00023080124059965	2	1.89085545722714e-05	0.000245918734864532	2
k__Bacteria|p__Firmicutes|c__Erysipelotrichia|o__Erysipelotrichales|f__Erysipelotrichaceae|g__Erysipelatoclostridium|s__Erysipelatoclostridium_ramosum	species	0.000165013061650993	0.00327547779331298	77	0.000161231437884824	0.00345543492291061	52	0.000224734513274336	0.00271276245761139	4	0	0	0	0.000325576923076923	0.00326335592957264	4	3.55584415584416e-05	0.000510573882934747	2	0	0	0
k__Bacteria|p__Firmicutes|c__Erysipelotrichia|o__Erysipelotrichales|f__Erysipelotrichaceae|g__Erysipelothrix	genus	1.66444618599791e-05	0.00102231157341192	6	2.19014849692141e-05	0.00120181766539385	4	0	0	0	0	0	0	0	0	0	0	0	0	0	0	0
k__Bacteria|p__Firmicutes|c__Erysipelotrichia|o__Erysipelotrichales|f__Erysipelotrichaceae|g__Erysipelothrix|s__Erysipelothrix_larvae	species	1.66444618599791e-05	0.00102231157341192	6	2.19014849692141e-05	0.00120181766539385	4	0	0	0	0	0	0	0	0	0	0	0	0	0	0	0
k__Bacteria|p__Firmicutes|c__Erysipelotrichia|o__Erysipelotrichales|f__Erysipelotrichaceae|g__Faecalicoccus	genus	7.04454022988506e-05	0.00369108476266398	22	2.70916334661355e-05	0.000873386596121048	14	0	0	0	0	0	0	0	0	0	3.11948051948052e-05	0.000395265767625122	3	3.54277286135693e-05	0.000421126317960008	3
k__Bacteria|p__Firmicutes|c__Erysipelotrichia|o__Erysipelotrichales|f__Erysipelotrichaceae|g__Faecalicoccus|s__Faecalicoccus_pleomorphus	species	7.04454022988506e-05	0.00369108476266398	22	2.70916334661355e-05	0.000873386596121048	14	0	0	0	0	0	0	0	0	0	3.11948051948052e-05	0.000395265767625122	3	3.54277286135693e-05	0.000421126317960008	3
k__Bacteria|p__Firmicutes|c__Erysipelotrichia|o__Erysipelotrichales|f__Erysipelotrichaceae|g__Faecalitalea	genus	0.000473670323928945	0.00757931599091394	181	0.000426003259688519	0.00748865627058593	121	0.000986150442477876	0.00805778997847837	12	5.42857142857143e-06	4.5418687154707e-05	1	0.00142621794871795	0.00967574788926975	11	0.00123064935064935	0.0160323362154479	16	0.00139554572271386	0.0170817827262447	15
k__Bacteria|p__Firmicutes|c__Erysipelotrichia|o__Erysipelotrichales|f__Erysipelotrichaceae|g__Faecalitalea|s__Faecalitalea_cylindroides	species	0.000473670323928945	0.00757931599091394	181	0.000426003259688519	0.00748865627058593	121	0.000986150442477876	0.00805778997847837	12	5.42857142857143e-06	4.5418687154707e-05	1	0.00142621794871795	0.00967574788926975	11	0.00123064935064935	0.0160323362154479	16	0.00139554572271386	0.0170817827262447	15
k__Bacteria|p__Firmicutes|c__Erysipelotrichia|o__Erysipelotrichales|f__Erysipelotrichaceae|g__Holdemanella	genus	0.00192608150470219	0.0154620767993101	908	0.00199617348786671	0.0170852051707453	644	0.00138517699115044	0.00571210855908369	30	0.00333671428571429	0.00941106929522374	15	0.000509487179487179	0.00233336688620564	15	0.00154376623376623	0.0101130821112538	36	0.00164433628318584	0.0106916664619101	30
k__Bacteria|p__Firmicutes|c__Erysipelotrichia|o__Erysipelotrichales|f__Erysipelotrichaceae|g__Holdemanella|s__Holdemanella_biformis	species	0.00192608150470219	0.0154620767993101	908	0.00199617348786671	0.0170852051707453	644	0.00138517699115044	0.00571210855908369	30	0.00333671428571429	0.00941106929522374	15	0.000509487179487179	0.00233336688620564	15	0.00154376623376623	0.0101130821112538	36	0.00164433628318584	0.0106916664619101	30
k__Bacteria|p__Firmicutes|c__Erysipelotrichia|o__Erysipelotrichales|f__Erysipelotrichaceae|g__Holdemania	genus	0.000936978840125392	0.00440295281568352	1172	0.000918554871423397	0.00441789924079791	839	0.00118522123893805	0.00360251137028851	46	0.00134757142857143	0.00365457126322807	15	0.00111237179487179	0.00358836868537321	31	0.000987454545454545	0.00337331875773516	72	0.000931445427728614	0.00328475174988972	61
k__Bacteria|p__Firmicutes|c__Erysipelotrichia|o__Erysipelotrichales|f__Erysipelotrichaceae|g__Holdemania|s__Holdemania_filiformis	species	0.000936978840125392	0.00440295281568352	1172	0.000918554871423397	0.00441789924079791	839	0.00118522123893805	0.00360251137028851	46	0.00134757142857143	0.00365457126322807	15	0.00111237179487179	0.00358836868537321	31	0.000987454545454545	0.00337331875773516	72	0.000931445427728614	0.00328475174988972	61
k__Bacteria|p__Firmicutes|c__Erysipelotrichia|o__Erysipelotrichales|f__Erysipelotrichaceae|g__Massiliomicrobiota	genus	6.33594566353187e-05	0.00356196536790283	23	3.0530604853314e-05	0.000926117680741155	17	1.1283185840708e-05	0.000169623476835624	1	0	0	0	1.63461538461538e-05	0.000204163396101486	1	1.60779220779221e-05	0.00031547161149989	1	1.8259587020649e-05	0.000336194651441419	1
k__Bacteria|p__Firmicutes|c__Erysipelotrichia|o__Erysipelotrichales|f__Erysipelotrichaceae|g__Massiliomicrobiota|s__Massiliomicrobiota_timonensis	species	6.33594566353187e-05	0.00356196536790283	23	3.0530604853314e-05	0.000926117680741155	17	1.1283185840708e-05	0.000169623476835624	1	0	0	0	1.63461538461538e-05	0.000204163396101486	1	1.60779220779221e-05	0.00031547161149989	1	1.8259587020649e-05	0.000336194651441419	1
k__Bacteria|p__Firmicutes|c__Erysipelotrichia|o__Erysipelotrichales|f__Erysipelotrichaceae|g__Solobacterium	genus	5.69226750261233e-06	0.000498065274601478	1	0	0	0	0	0	0	0	0	0	0	0	0	0	0	0	0	0	0
k__Bacteria|p__Firmicutes|c__Erysipelotrichia|o__Erysipelotrichales|f__Erysipelotrichaceae|g__Solobacterium|s__Solobacterium_moorei	species	5.69226750261233e-06	0.000498065274601478	1	0	0	0	0	0	0	0	0	0	0	0	0	0	0	0	0	0	0
k__Bacteria|p__Firmicutes|c__Erysipelotrichia|o__Erysipelotrichales|f__Erysipelotrichaceae|g__Turicibacter	genus	0.000357257053291536	0.0049045891385162	192	0.000279460340456356	0.0030973941344564	139	0.000254734513274336	0.00223692609928178	5	0.000382	0.00250045885644088	3	0.000197628205128205	0.00211418072660492	2	0.000355168831168831	0.00348895176400104	11	0.000391799410029498	0.0037112932570895	10
k__Bacteria|p__Firmicutes|c__Erysipelotrichia|o__Erysipelotrichales|f__Erysipelotrichaceae|g__Turicibacter|s__Turicibacter_sanguinis	species	0.000357257053291536	0.0049045891385162	192	0.000279460340456356	0.0030973941344564	139	0.000254734513274336	0.00223692609928178	5	0.000382	0.00250045885644088	3	0.000197628205128205	0.00211418072660492	2	0.000355168831168831	0.00348895176400104	11	0.000391799410029498	0.0037112932570895	10
k__Bacteria|p__Firmicutes|c__Firmicutes_unclassified	class	0.457322132967607	0.675279876200813	7329	0.451697089822528	0.641942071625294	5312	0.475341371681416	0.793685832627256	204	0.394438857142857	0.669299056113646	65	0.511643782051282	0.843046677068697	139	0.445853532467532	0.731351454139078	368	0.442268997050147	0.740861922592538	325
k__Bacteria|p__Firmicutes|c__Firmicutes_unclassified|o__Firmicutes_unclassified	order	0.457322132967607	0.675279876200813	7329	0.451697089822528	0.641942071625294	5312	0.475341371681416	0.793685832627256	204	0.394438857142857	0.669299056113646	65	0.511643782051282	0.843046677068697	139	0.445853532467532	0.731351454139078	368	0.442268997050147	0.740861922592538	325
k__Bacteria|p__Firmicutes|c__Firmicutes_unclassified|o__Firmicutes_unclassified|f__Firmicutes_unclassified	family	0.457322132967607	0.675279876200813	7329	0.451697089822528	0.641942071625294	5312	0.475341371681416	0.793685832627256	204	0.394438857142857	0.669299056113646	65	0.511643782051282	0.843046677068697	139	0.445853532467532	0.731351454139078	368	0.442268997050147	0.740861922592538	325
k__Bacteria|p__Firmicutes|c__Firmicutes_unclassified|o__Firmicutes_unclassified|f__Firmicutes_unclassified|g__Firmicutes_unclassified	genus	0.457322132967607	0.675279876200813	7329	0.451697089822528	0.641942071625294	5312	0.475341371681416	0.793685832627256	204	0.394438857142857	0.669299056113646	65	0.511643782051282	0.843046677068697	139	0.445853532467532	0.731351454139078	368	0.442268997050147	0.740861922592538	325
k__Bacteria|p__Firmicutes|c__Firmicutes_unclassified|o__Firmicutes_unclassified|f__Firmicutes_unclassified|g__Firmicutes_unclassified|s__Firmicutes_bacterium_CAG_110	species	0.133855526384535	0.301770709930617	4951	0.131813502354219	0.286397766923174	3643	0.0912574336283186	0.214072380952606	112	0.0595344285714286	0.148793659758914	32	0.105492115384615	0.2366621135658	80	0.127448675324675	0.355232274742616	216	0.125102182890855	0.365751705004316	189
k__Bacteria|p__Firmicutes|c__Firmicutes_unclassified|o__Firmicutes_unclassified|f__Firmicutes_unclassified|g__Firmicutes_unclassified|s__Firmicutes_bacterium_CAG_145	species	0.000784694357366771	0.00874084909704253	359	0.000854148859109019	0.00972905760222962	256	0.00077216814159292	0.00578319690045052	15	0.001317	0.00861596098083019	5	0.000527692307692308	0.0039126796108259	10	0.000646857142857143	0.00490245041225741	20	0.000483834808259587	0.00348208110201835	18
k__Bacteria|p__Firmicutes|c__Firmicutes_unclassified|o__Firmicutes_unclassified|f__Firmicutes_unclassified|g__Firmicutes_unclassified|s__Firmicutes_bacterium_CAG_170	species	0.0536472439916405	0.287424421202012	3174	0.0487310847519015	0.219791819728987	2329	0.0856724778761062	0.538356956176898	67	0.0754961428571429	0.519361426941828	14	0.0902387820512821	0.548246717496424	53	0.0700824935064935	0.407236896956458	131	0.0699842477876106	0.423406753730948	117
k__Bacteria|p__Firmicutes|c__Firmicutes_unclassified|o__Firmicutes_unclassified|f__Firmicutes_unclassified|g__Firmicutes_unclassified|s__Firmicutes_bacterium_CAG_238	species	0.00965186128526646	0.0508149684839199	1498	0.0102401829047447	0.0488414904751478	1130	0.00508632743362832	0.0331575261141097	23	0.00237957142857143	0.0119201750103525	5	0.00630089743589744	0.0390882055863864	18	0.00542672727272727	0.0303080742678228	57	0.0059430383480826	0.0321633721429367	52
k__Bacteria|p__Firmicutes|c__Firmicutes_unclassified|o__Firmicutes_unclassified|f__Firmicutes_unclassified|g__Firmicutes_unclassified|s__Firmicutes_bacterium_CAG_424	species	9.75966562173459e-06	0.000334609584209965	8	5.46178920680913e-06	0.000239215902189729	4	0	0	0	0	0	0	0	0	0	5.95324675324675e-05	0.000825150737245922	2	6.76106194690265e-05	0.00087919806891504	2
k__Bacteria|p__Firmicutes|c__Firmicutes_unclassified|o__Firmicutes_unclassified|f__Firmicutes_unclassified|g__Firmicutes_unclassified|s__Firmicutes_bacterium_CAG_534	species	0.0100870428422153	0.16130993200564	205	0.011173764940239	0.166160425621707	156	0.00232588495575221	0.0263661165954428	3	0.00218528571428571	0.0163351046115661	2	0.00238897435897436	0.0298382801800399	1	0.000554441558441558	0.00761298087988109	3	0.000629675516224189	0.00811157622347901	3
k__Bacteria|p__Firmicutes|c__Firmicutes_unclassified|o__Firmicutes_unclassified|f__Firmicutes_unclassified|g__Firmicutes_unclassified|s__Firmicutes_bacterium_CAG_555	species	0.0200522831765935	0.252481680227629	212	0.0181487576964868	0.215215522162449	160	0.041036592920354	0.371925546892723	7	0.00186414285714286	0.0155965381232045	1	0.0586139743589744	0.446863920349981	6	0.0245966233766234	0.266254751077575	11	0.0224761651917404	0.26569381503968	10
k__Bacteria|p__Firmicutes|c__Firmicutes_unclassified|o__Firmicutes_unclassified|f__Firmicutes_unclassified|g__Firmicutes_unclassified|s__Firmicutes_bacterium_CAG_646	species	4.47792580982236e-05	0.00228750836148126	9	5.08312205722564e-05	0.00265499036922149	3	0.000145530973451327	0.00157508488135745	2	0	0	0	0.000210833333333333	0.00189405349869373	2	5.13506493506493e-05	0.00100757249747219	1	5.83185840707965e-05	0.00107375900791548	1
k__Bacteria|p__Firmicutes|c__Firmicutes_unclassified|o__Firmicutes_unclassified|f__Firmicutes_unclassified|g__Firmicutes_unclassified|s__Firmicutes_bacterium_CAG_791	species	0.000730560344827586	0.0252166969973998	51	0.000899865990583122	0.0295701997690513	38	0	0	0	0	0	0	0	0	0	0.000195792207792208	0.00319334618426241	2	0.0002223598820059	0.00340284509925298	2
k__Bacteria|p__Firmicutes|c__Firmicutes_unclassified|o__Firmicutes_unclassified|f__Firmicutes_unclassified|g__Firmicutes_unclassified|s__Firmicutes_bacterium_CAG_83	species	0.203729050417973	0.439964133365549	6671	0.206740604853314	0.455169446520905	4851	0.214291327433628	0.405152826949161	180	0.211020571428571	0.35931279560256	55	0.215758974358974	0.425206635342849	125	0.187273246753247	0.423518404309861	325	0.190378820058997	0.439760078491327	287
k__Bacteria|p__Firmicutes|c__Firmicutes_unclassified|o__Firmicutes_unclassified|f__Firmicutes_unclassified|g__Firmicutes_unclassified|s__Firmicutes_bacterium_CAG_94	species	0.0103653735632184	0.0452022163565494	2773	0.00924805686345527	0.0362628444404687	2004	0.0252411061946903	0.119157643794978	82	0.0327761428571429	0.103940854604536	30	0.02186	0.125555778186944	52	0.0143528831168831	0.0524950462568588	146	0.01538598820059	0.0553814283469769	134
k__Bacteria|p__Firmicutes|c__Firmicutes_unclassified|o__Firmicutes_unclassified|f__Firmicutes_unclassified|g__Firmicutes_unclassified|s__Firmicutes_bacterium_CAG_95	species	0.0143639851097179	0.0617832515808287	2422	0.0137908746830858	0.0581183501249104	1806	0.00951265486725664	0.0420539065384249	42	0.00786542857142857	0.0431803174997461	11	0.0102517948717949	0.0416584482310097	31	0.0151647272727273	0.08368527310325	100	0.011536401179941	0.0541284648236946	84
k__Bacteria|p__Firmicutes|c__Negativicutes	class	0.376421328369906	0.736084865128201	7101	0.384627629482072	0.764779344994328	5158	0.487991769911504	1.09203438604813	210	0.351575714285714	0.61349870790545	62	0.549204102564103	1.24554393804467	148	0.358847896103896	0.575021703348547	343	0.366071681415929	0.578200704626513	305
k__Bacteria|p__Firmicutes|c__Negativicutes|o__Acidaminococcales	order	0.302884455329154	0.576721763725939	4645	0.307980967040927	0.573836045691703	3416	0.39419389380531	1.04052872567785	129	0.232689285714286	0.356112919977421	33	0.46666391025641	1.22398612552993	96	0.308402415584416	0.545218437323551	221	0.312523864306785	0.544636344184466	198
k__Bacteria|p__Firmicutes|c__Negativicutes|o__Acidaminococcales|f__Acidaminococcaceae	family	0.302884455329154	0.576721763725939	4645	0.307980967040927	0.573836045691703	3416	0.39419389380531	1.04052872567785	129	0.232689285714286	0.356112919977421	33	0.46666391025641	1.22398612552993	96	0.308402415584416	0.545218437323551	221	0.312523864306785	0.544636344184466	198
k__Bacteria|p__Firmicutes|c__Negativicutes|o__Acidaminococcales|f__Acidaminococcaceae|g__Acidaminococcus	genus	0.0654176084117032	0.428745504886531	717	0.0646965320536038	0.42379319228731	523	0.180002389380531	0.981398739977702	21	0.0562722857142857	0.20334709052181	7	0.235522307692308	1.17033667106513	14	0.0823722077922078	0.426701441206454	32	0.0923894395280236	0.453626450966595	30
k__Bacteria|p__Firmicutes|c__Negativicutes|o__Acidaminococcales|f__Acidaminococcaceae|g__Acidaminococcus|s__Acidaminococcus_fermentans	species	0.0223499647335423	0.211554829887274	244	0.0235419069177834	0.214894258566545	187	0.0325099115044248	0.355067609708337	2	0	0	0	0.0470976923076923	0.426986792518935	2	0.0184132727272727	0.18080356511998	6	0.0209118289085546	0.192578426795577	6
k__Bacteria|p__Firmicutes|c__Negativicutes|o__Acidaminococcales|f__Acidaminococcaceae|g__Acidaminococcus|s__Acidaminococcus_intestini	species	0.0408396656217346	0.371737526874311	470	0.0389083556682361	0.363918030609943	334	0.147492477876106	0.920164678796651	19	0.0562722857142857	0.20334709052181	7	0.188424615384615	1.09783124372608	12	0.0633161298701299	0.386101700145227	26	0.0714776401179941	0.410782310397177	25
k__Bacteria|p__Firmicutes|c__Negativicutes|o__Acidaminococcales|f__Acidaminococcaceae|g__Acidaminococcus|s__Acidaminococcus_sp_CAG_542	species	0.00222797544409613	0.0488162943259765	40	0.00224626584570808	0.0495399486615153	31	0	0	0	0	0	0	0	0	0	0.000642831168831169	0.0126132583408898	1	0	0	0
k__Bacteria|p__Firmicutes|c__Negativicutes|o__Acidaminococcales|f__Acidaminococcaceae|g__Phascolarctobacterium	genus	0.237466820794148	0.382172107287898	4369	0.243284404201376	0.386087473704484	3214	0.214191415929204	0.390060241066809	118	0.176416857142857	0.309867852172937	30	0.231141538461538	0.420929242038112	88	0.226030103896104	0.376336121928547	212	0.220134306784661	0.347385931314841	190
k__Bacteria|p__Firmicutes|c__Negativicutes|o__Acidaminococcales|f__Acidaminococcaceae|g__Phascolarctobacterium|s__Phascolarctobacterium_faecium	species	0.0180798393416928	0.075262715991256	1265	0.0185394295545092	0.0776845671404504	927	0.0234422566371681	0.0878845472031755	46	0.0288834285714286	0.118230642033319	14	0.0210007051282051	0.0704965446521082	32	0.0198816883116883	0.0802508480971962	65	0.0199716814159292	0.0796106639466622	58
k__Bacteria|p__Firmicutes|c__Negativicutes|o__Acidaminococcales|f__Acidaminococcaceae|g__Phascolarctobacterium|s__Phascolarctobacterium_sp	species	8.75522466039707e-05	0.00447646812656931	3	7.19847881202463e-05	0.00378289156373748	2	0	0	0	0	0	0	0	0	0	0	0	0	0	0	0
k__Bacteria|p__Firmicutes|c__Negativicutes|o__Acidaminococcales|f__Acidaminococcaceae|g__Phascolarctobacterium|s__Phascolarctobacterium_sp_CAG_266	species	0.0799938492685476	0.271837265420667	1162	0.082716867077146	0.279058813127962	857	0.0663446460176991	0.248403399549306	29	0.0250248571428571	0.13253299230203	3	0.0848855769230769	0.283961959670067	26	0.0863627272727273	0.277282855663466	63	0.0839029498525074	0.271632080380548	57
k__Bacteria|p__Firmicutes|c__Negativicutes|o__Acidaminococcales|f__Acidaminococcaceae|g__Phascolarctobacterium|s__Phascolarctobacterium_succinatutens	species	0.139305585161964	0.309097182647123	2183	0.141956126403477	0.309249038313604	1599	0.124404557522124	0.326966128413638	48	0.122508428571429	0.281434656424232	15	0.125255384615385	0.346303049372031	33	0.119785766233766	0.294875190816134	97	0.116259764011799	0.260363554221416	87
k__Bacteria|p__Firmicutes|c__Negativicutes|o__Selenomonadales	order	0.0189174164054336	0.326849511095664	1097	0.0213734932995292	0.381134388993786	838	0.0133560619469027	0.100371116309981	27	0.0213157142857143	0.159179141709206	6	0.00978442307692308	0.0574728169153135	21	0.0079052987012987	0.0490257826033556	41	0.00832926253687316	0.0515548802181385	37
k__Bacteria|p__Firmicutes|c__Negativicutes|o__Selenomonadales|f__Selenomonadaceae	family	0.0189174164054336	0.326849511095664	1097	0.0213734932995292	0.381134388993786	838	0.0133560619469027	0.100371116309981	27	0.0213157142857143	0.159179141709206	6	0.00978442307692308	0.0574728169153135	21	0.0079052987012987	0.0490257826033556	41	0.00832926253687316	0.0515548802181385	37
k__Bacteria|p__Firmicutes|c__Negativicutes|o__Selenomonadales|f__Selenomonadaceae|g__Megamonas	genus	0.00102739289446186	0.00904427691959531	301	0.00103874864179645	0.00895349570999666	228	0.00203637168141593	0.0130430899585061	14	0.00146357142857143	0.00966574408926555	3	0.00229339743589744	0.0143229536734344	11	0.000639532467532468	0.00526718885428247	14	0.000726312684365782	0.00560854480458311	14
k__Bacteria|p__Firmicutes|c__Negativicutes|o__Selenomonadales|f__Selenomonadaceae|g__Megamonas|s__Megamonas_funiformis	species	0.000471475966562173	0.0043185561809617	260	0.000511037667511771	0.00471645998726557	196	0.000604646017699115	0.00472593432111291	10	0.000288142857142857	0.00186363778036332	2	0.000746666666666667	0.00555061558147683	8	0.000368623376623377	0.00334672662306862	13	0.000418643067846608	0.00356425530858367	13
k__Bacteria|p__Firmicutes|c__Negativicutes|o__Selenomonadales|f__Selenomonadaceae|g__Megamonas|s__Megamonas_funiformis_CAG_377	species	0.000330935214211076	0.00526394447577157	135	0.000279451285766027	0.00487420510728598	96	0.000953185840707965	0.00728898892735388	10	0.00109728571428571	0.00731880720491335	3	0.000888525641025641	0.00729826287811339	7	0.000207402597402597	0.00308186040378709	7	0.000235545722713864	0.00328387326062352	7
k__Bacteria|p__Firmicutes|c__Negativicutes|o__Selenomonadales|f__Selenomonadaceae|g__Megamonas|s__Megamonas_hypermegale	species	0.000224070010449321	0.0032857217259553	133	0.000246997464686708	0.00358902022659614	100	0.00047853982300885	0.00533772977882362	10	7.81428571428572e-05	0.000497959002029146	2	0.000658205128205128	0.00641429275885975	8	6.34545454545455e-05	0.000536305614478547	7	7.20648967551622e-05	0.000571091435523782	7
k__Bacteria|p__Firmicutes|c__Negativicutes|o__Selenomonadales|f__Selenomonadaceae|g__Megamonas|s__Megamonas_rupellensis	species	9.14315569487983e-07	6.43650592165058e-05	2	1.2676566461427e-06	7.57873917312266e-05	2	0	0	0	0	0	0	0	0	0	0	0	0	0	0	0
k__Bacteria|p__Firmicutes|c__Negativicutes|o__Selenomonadales|f__Selenomonadaceae|g__Mitsuokella	genus	0.0176882066353187	0.326650399202553	809	0.020056399855125	0.380940932316958	616	0.0113196460176991	0.0997484179405965	14	0.0198521428571429	0.15907081686909	3	0.00749096153846154	0.0559589029358078	11	0.00726576623376623	0.0488135593301335	30	0.00760294985250737	0.0513309898106521	26
k__Bacteria|p__Firmicutes|c__Negativicutes|o__Selenomonadales|f__Selenomonadaceae|g__Mitsuokella|s__Mitsuokella_jalaludinii	species	0.00464757836990596	0.0329845352475984	671	0.00483363093082217	0.0337663938615068	512	0.00118995575221239	0.00842168900968275	11	0.000702714285714286	0.00422621148788991	2	0.00140858974358974	0.00973905191442648	9	0.00368096103896104	0.0370549549846947	25	0.00400746312684366	0.0394354447998623	22
k__Bacteria|p__Firmicutes|c__Negativicutes|o__Selenomonadales|f__Selenomonadaceae|g__Mitsuokella|s__Mitsuokella_multacida	species	0.0130391327063741	0.324730325555319	454	0.0152206972111554	0.379166622033415	350	0.0101296460176991	0.0992722827507296	8	0.0191494285714286	0.159076280989913	3	0.00608230769230769	0.0546577821020723	5	0.00358477922077922	0.0300161793873943	18	0.00359542772861357	0.0309287945160479	15
k__Bacteria|p__Firmicutes|c__Negativicutes|o__Selenomonadales|f__Selenomonadaceae|g__Mitsuokella|s__Mitsuokella_sp_oral_taxon_131	species	1.48510971786834e-06	0.000129944978710849	1	2.05903658094893e-06	0.000153007339449418	1	0	0	0	0	0	0	0	0	0	0	0	0	0	0	0
k__Bacteria|p__Firmicutes|c__Negativicutes|o__Selenomonadales|f__Selenomonadaceae|g__Schwartzia	genus	0.000200579937304075	0.00909086166020727	4	0.000278094893154654	0.0107035517058317	4	0	0	0	0	0	0	0	0	0	0	0	0	0	0	0
k__Bacteria|p__Firmicutes|c__Negativicutes|o__Selenomonadales|f__Selenomonadaceae|g__Schwartzia|s__Schwartzia_succinivorans	species	0.000200579937304075	0.00909086166020727	4	0.000278094893154654	0.0107035517058317	4	0	0	0	0	0	0	0	0	0	0	0	0	0	0	0
k__Bacteria|p__Firmicutes|c__Negativicutes|o__Selenomonadales|f__Selenomonadaceae|g__Selenomonas	genus	1.23432601880878e-06	7.12217130704354e-05	3	2.48098515030786e-07	1.84362405493142e-05	1	0	0	0	0	0	0	0	0	0	0	0	0	0	0	0
k__Bacteria|p__Firmicutes|c__Negativicutes|o__Selenomonadales|f__Selenomonadaceae|g__Selenomonas|s__Selenomonas_noxia	species	1.23432601880878e-06	7.12217130704354e-05	3	2.48098515030786e-07	1.84362405493142e-05	1	0	0	0	0	0	0	0	0	0	0	0	0	0	0	0
k__Bacteria|p__Firmicutes|c__Negativicutes|o__Veillonellales	order	0.0546194566353187	0.25206286845168	3930	0.0552731763853676	0.264172088937509	2816	0.0804419026548673	0.28560928956011	131	0.0975708571428571	0.362430075201892	45	0.0727558333333333	0.244429057395599	86	0.0425404415584416	0.159320203892332	189	0.045218790560472	0.16817462039846	169
k__Bacteria|p__Firmicutes|c__Negativicutes|o__Veillonellales|f__Veillonellaceae	family	0.0546194566353187	0.25206286845168	3930	0.0552731763853676	0.264172088937509	2816	0.0804419026548673	0.28560928956011	131	0.0975708571428571	0.362430075201892	45	0.0727558333333333	0.244429057395599	86	0.0425404415584416	0.159320203892332	189	0.045218790560472	0.16817462039846	169
k__Bacteria|p__Firmicutes|c__Negativicutes|o__Veillonellales|f__Veillonellaceae|g__Allisonella	genus	0.000213834900731452	0.00250824938644991	339	0.000226367258239768	0.00280847422343884	249	0.000134336283185841	0.000826096444308957	11	0.000169285714285714	0.000806400701324911	5	0.000118653846153846	0.000836870581229288	6	9.76103896103896e-05	0.000699064109405169	13	9.43952802359882e-05	0.000681905507675203	12
k__Bacteria|p__Firmicutes|c__Negativicutes|o__Veillonellales|f__Veillonellaceae|g__Allisonella|s__Allisonella_histaminiformans	species	0.000213834900731452	0.00250824938644991	339	0.000226367258239768	0.00280847422343884	249	0.000134336283185841	0.000826096444308957	11	0.000169285714285714	0.000806400701324911	5	0.000118653846153846	0.000836870581229288	6	9.76103896103896e-05	0.000699064109405169	13	9.43952802359882e-05	0.000681905507675203	12
k__Bacteria|p__Firmicutes|c__Negativicutes|o__Veillonellales|f__Veillonellaceae|g__Anaeroglobus	genus	0.000105451933124347	0.00803213376099902	5	0.000127714596160811	0.00936848029467608	3	2.61061946902655e-05	0.000392462162090266	1	0	0	0	3.78205128205128e-05	0.000472378053725007	1	1.53246753246753e-05	0.000300691842948199	1	1.74041297935103e-05	0.000320444013490205	1
k__Bacteria|p__Firmicutes|c__Negativicutes|o__Veillonellales|f__Veillonellaceae|g__Anaeroglobus|s__Anaeroglobus_geminatus	species	0.000105451933124347	0.00803213376099902	5	0.000127714596160811	0.00936848029467608	3	2.61061946902655e-05	0.000392462162090266	1	0	0	0	3.78205128205128e-05	0.000472378053725007	1	1.53246753246753e-05	0.000300691842948199	1	1.74041297935103e-05	0.000320444013490205	1
k__Bacteria|p__Firmicutes|c__Negativicutes|o__Veillonellales|f__Veillonellaceae|g__Dialister	genus	0.0297058359456635	0.121463110453336	3080	0.0296416135458167	0.119351140274662	2215	0.0537388938053097	0.198935862419396	104	0.0314545714285714	0.0852489679258486	35	0.0637382692307692	0.232138352954588	69	0.030495012987013	0.140222439905993	142	0.0319188495575221	0.147768196655286	126
k__Bacteria|p__Firmicutes|c__Negativicutes|o__Veillonellales|f__Veillonellaceae|g__Dialister|s__Dialister_invisus	species	0.0130535815047022	0.0539963003074916	2584	0.012371977544368	0.0482004476786459	1843	0.0227885398230088	0.139759194111684	88	0.0186444285714286	0.0496541364984617	32	0.0246480769230769	0.165060671062982	56	0.0187241298701299	0.111935217824464	126	0.0193120353982301	0.117560241614956	112
k__Bacteria|p__Firmicutes|c__Negativicutes|o__Veillonellales|f__Veillonellaceae|g__Dialister|s__Dialister_pneumosintes	species	2.35005224660397e-05	0.0011264455629413	7	1.25208257877581e-05	0.000635725188381817	4	0	0	0	0	0	0	0	0	0	1.53246753246753e-05	0.000300691842948199	1	1.74041297935103e-05	0.000320444013490205	1
k__Bacteria|p__Firmicutes|c__Negativicutes|o__Veillonellales|f__Veillonellaceae|g__Dialister|s__Dialister_sp_CAG_357	species	0.0149787225705329	0.109799993025325	288	0.0156457026439696	0.110248131440866	219	0.0290223008849558	0.146165251687618	11	0.0121528571428571	0.0726114130076313	2	0.0365919230769231	0.168758411885406	9	0.0108231688311688	0.0865948912822365	9	0.011967610619469	0.0920502774305607	8
k__Bacteria|p__Firmicutes|c__Negativicutes|o__Veillonellales|f__Veillonellaceae|g__Dialister|s__Dialister_succinatiphilus	species	0.00165003657262278	0.0161400876618085	215	0.00161141977544368	0.015471437606442	162	0.00192805309734513	0.0144177280909245	5	0.000657285714285714	0.00549924683154755	1	0.00249826923076923	0.0169478342003303	4	0.00093238961038961	0.00982942892139341	6	0.000621799410029499	0.00673845820213297	5
k__Bacteria|p__Firmicutes|c__Negativicutes|o__Veillonellales|f__Veillonellaceae|g__Megasphaera	genus	0.0206886729362591	0.206989557633889	428	0.0216301539297356	0.219057417244274	317	0.0200448230088496	0.189998967462024	10	0.0508538571428571	0.335746471932829	4	0.00622025641025641	0.0400064997614092	6	0.00675285714285714	0.0535470553106375	17	0.00734598820058997	0.056878446748904	14
k__Bacteria|p__Firmicutes|c__Negativicutes|o__Veillonellales|f__Veillonellaceae|g__Megasphaera|s__Megasphaera_elsdenii	species	0.0197541287878788	0.201904884250558	358	0.0205324646867077	0.212468052212317	269	0.019812610619469	0.189817992646286	7	0.050495	0.33543075341776	3	0.00604487179487179	0.0400020774861664	4	0.0052267012987013	0.0480635113220065	11	0.00565230088495575	0.051028706742872	9
k__Bacteria|p__Firmicutes|c__Negativicutes|o__Veillonellales|f__Veillonellaceae|g__Megasphaera|s__Megasphaera_hexanoica	species	3.50052246603971e-07	2.18511736453038e-05	2	4.85331401666063e-07	2.57286472202065e-05	2	0	0	0	0	0	0	0	0	0	0	0	0	0	0	0
k__Bacteria|p__Firmicutes|c__Negativicutes|o__Veillonellales|f__Veillonellaceae|g__Megasphaera|s__Megasphaera_micronuciformis	species	0.000150758881922675	0.0121246514049071	9	0.000194174212241941	0.0142456521188002	7	0	0	0	0	0	0	0	0	0	3.48311688311688e-05	0.000683436883717856	1	0	0	0
k__Bacteria|p__Firmicutes|c__Negativicutes|o__Veillonellales|f__Veillonellaceae|g__Megasphaera|s__Megasphaera_sp_BV3C16_1	species	2.0282131661442e-05	0.00170997700874134	2	2.8120246287577e-05	0.00201345620376247	2	0	0	0	0	0	0	0	0	0	0	0	0	0	0	0
k__Bacteria|p__Firmicutes|c__Negativicutes|o__Veillonellales|f__Veillonellaceae|g__Megasphaera|s__Megasphaera_sp_DISK_18	species	0.000664754440961337	0.0439290357424232	49	0.000823553060485331	0.0516673579251572	33	0.000232212389380531	0.0017696132581949	4	0.000358857142857143	0.00214459383868351	2	0.000175384615384615	0.00157729346978497	2	0.000342597402597403	0.00493295054185938	4	0.000389085545722714	0.00525619516597679	4
k__Bacteria|p__Firmicutes|c__Negativicutes|o__Veillonellales|f__Veillonellaceae|g__Megasphaera|s__Megasphaera_sp_MJR8396C	species	9.17894461859979e-05	0.00550592040339448	4	4.73777616805505e-05	0.00260715999029506	3	0	0	0	0	0	0	0	0	0	0.00114576623376623	0.0224815569086965	1	0.0013012389380531	0.0239583497001355	1
k__Bacteria|p__Firmicutes|c__Negativicutes|o__Veillonellales|f__Veillonellaceae|g__Megasphaera|s__Megasphaera_stantonii	species	6.60919540229885e-06	0.000355355439710755	7	3.97863093082217e-06	0.00027293685729619	3	0	0	0	0	0	0	0	0	0	2.96103896103896e-06	5.80997798238893e-05	1	3.36283185840708e-06	6.19163009116668e-05	1
k__Bacteria|p__Firmicutes|c__Negativicutes|o__Veillonellales|f__Veillonellaceae|g__Veillonella	genus	0.00390567789968652	0.0518760824038946	813	0.00364735059760956	0.0546746003169878	551	0.00649769911504425	0.0543133908188207	27	0.0150932857142857	0.0956515555715144	9	0.00264070512820513	0.0126869765132585	18	0.00517963636363636	0.0427904243982217	47	0.00584215339233038	0.0455632373392022	45
k__Bacteria|p__Firmicutes|c__Negativicutes|o__Veillonellales|f__Veillonellaceae|g__Veillonella|s__Veillonella_atypica	species	0.00125014367816092	0.0261459182378797	328	0.00108605577689243	0.0258106972564221	226	0.00337053097345133	0.0304419122582507	11	0.00854728571428572	0.0529510437805849	6	0.00104762820512821	0.00891862249686138	5	0.00215732467532468	0.022470950653961	22	0.00243722713864307	0.0239365380996045	20
k__Bacteria|p__Firmicutes|c__Negativicutes|o__Veillonellales|f__Veillonellaceae|g__Veillonella|s__Veillonella_denticariosi	species	1.11024033437827e-07	9.71444431875301e-06	1	0	0	0	0	0	0	0	0	0	0	0	0	2.20779220779221e-06	4.33200112721982e-05	1	2.50737463126844e-06	4.61656629604533e-05	1
k__Bacteria|p__Firmicutes|c__Negativicutes|o__Veillonellales|f__Veillonellaceae|g__Veillonella|s__Veillonella_dispar	species	0.000536311389759666	0.00553497240826377	373	0.000441751177109743	0.00431462872991409	251	0.000612433628318584	0.00477499838813442	12	0.00126414285714286	0.00821090852584997	4	0.00032	0.00167554208849631	8	0.000611168831168831	0.00432487210011571	20	0.000666607669616519	0.00457961808141869	19
k__Bacteria|p__Firmicutes|c__Negativicutes|o__Veillonellales|f__Veillonellaceae|g__Veillonella|s__Veillonella_infantium	species	6.12238766980146e-05	0.00081228743245818	104	5.20409272002897e-05	0.000719250059580761	69	0.000190486725663717	0.00198357527539449	5	0.000458714285714286	0.00347529330278362	2	7.01282051282051e-05	0.000536557710787749	3	0.000139428571428571	0.00157875303038581	7	0.00015834808259587	0.00168186416977728	7
k__Bacteria|p__Firmicutes|c__Negativicutes|o__Veillonellales|f__Veillonellaceae|g__Veillonella|s__Veillonella_parvula	species	0.00161412356321839	0.025171411595055	465	0.00147070988772184	0.0273648155421071	299	0.00226097345132743	0.018385298497059	20	0.00470842857142857	0.0322162252143239	7	0.00116275641025641	0.0049726948069942	13	0.00222761038961039	0.0173595533107823	32	0.0025298820058997	0.0184824187845652	32
k__Bacteria|p__Firmicutes|c__Negativicutes|o__Veillonellales|f__Veillonellaceae|g__Veillonella|s__Veillonella_rodentium	species	0	0	0	0	0	0	0	0	0	0	0	0	0	0	0	0	0	0	0	0	0
k__Bacteria|p__Firmicutes|c__Negativicutes|o__Veillonellales|f__Veillonellaceae|g__Veillonella|s__Veillonella_rogosae	species	8.25365726227795e-06	0.000375347389957563	16	1.01955813111192e-05	0.000439283099090925	12	0	0	0	0	0	0	0	0	0	3.71428571428571e-06	7.28795483755805e-05	1	4.21828908554572e-06	7.76669388628803e-05	1
k__Bacteria|p__Firmicutes|c__Negativicutes|o__Veillonellales|f__Veillonellaceae|g__Veillonella|s__Veillonella_seminalis	species	0.000370472831765935	0.0324158435282964	1	0.000513643607388627	0.038168939065432	1	0	0	0	0	0	0	0	0	0	0	0	0	0	0	0
k__Bacteria|p__Firmicutes|c__Negativicutes|o__Veillonellales|f__Veillonellaceae|g__Veillonella|s__Veillonella_sp_CAG_933	species	3.90451933124347e-05	0.00196647730412462	7	5.41343716044911e-05	0.00231536557645541	7	0	0	0	0	0	0	0	0	0	0	0	0	0	0	0
k__Bacteria|p__Firmicutes|c__Negativicutes|o__Veillonellales|f__Veillonellaceae|g__Veillonella|s__Veillonella_sp_T11011_6	species	2.39903343782654e-05	0.00065999968284583	39	1.78884462151394e-05	0.000574390359708136	23	1.86283185840708e-05	0.000234265516775408	2	4.91428571428571e-05	0.000411158641611031	1	4.93589743589744e-06	6.16493392149586e-05	1	2.62337662337662e-05	0.000317098002402578	5	2.97935103244838e-05	0.000337830204654194	5
k__Bacteria|p__Firmicutes|c__Negativicutes|o__Veillonellales|f__Veillonellaceae|g__Veillonella|s__Veillonella_tobetsuensis	species	1.96185997910136e-06	9.35500109796526e-05	4	8.96414342629482e-07	5.36054919589277e-05	2	4.45575221238938e-05	0.000474716316467998	2	6.51428571428571e-05	0.000545024245856483	1	3.53205128205128e-05	0.000441153063733015	1	1.18441558441558e-05	0.000232399119295557	1	1.34513274336283e-05	0.000247665203646667	1
k__Bacteria|p__Firmicutes|c__Tissierellia	class	2.7115987460815e-06	0.000101240449604837	8	7.24375226367258e-07	2.86523437285697e-05	4	0	0	0	0	0	0	0	0	0	0	0	0	0	0	0
k__Bacteria|p__Firmicutes|c__Tissierellia|o__Tissierellales	order	2.7115987460815e-06	0.000101240449604837	8	7.24375226367258e-07	2.86523437285697e-05	4	0	0	0	0	0	0	0	0	0	0	0	0	0	0	0
k__Bacteria|p__Firmicutes|c__Tissierellia|o__Tissierellales|f__Peptoniphilaceae	family	2.7115987460815e-06	0.000101240449604837	8	7.24375226367258e-07	2.86523437285697e-05	4	0	0	0	0	0	0	0	0	0	0	0	0	0	0	0
k__Bacteria|p__Firmicutes|c__Tissierellia|o__Tissierellales|f__Peptoniphilaceae|g__Parvimonas	genus	2.20350052246604e-06	9.09690388442197e-05	7	7.24375226367258e-07	2.86523437285697e-05	4	0	0	0	0	0	0	0	0	0	0	0	0	0	0	0
k__Bacteria|p__Firmicutes|c__Tissierellia|o__Tissierellales|f__Peptoniphilaceae|g__Parvimonas|s__Parvimonas_micra	species	1.64707419017764e-06	8.19889355413484e-05	5	5.54147048170953e-07	2.57124680008041e-05	3	0	0	0	0	0	0	0	0	0	0	0	0	0	0	0
k__Bacteria|p__Firmicutes|c__Tissierellia|o__Tissierellales|f__Peptoniphilaceae|g__Parvimonas|s__Parvimonas_sp_KA00067	species	5.56426332288401e-07	3.94336616025445e-05	2	1.70228178196306e-07	1.26496832966097e-05	1	0	0	0	0	0	0	0	0	0	0	0	0	0	0	0
k__Bacteria|p__Firmicutes|c__Tissierellia|o__Tissierellales|f__Peptoniphilaceae|g__Peptoniphilus	genus	5.08098223615465e-07	4.44578687058226e-05	1	0	0	0	0	0	0	0	0	0	0	0	0	0	0	0	0	0	0
k__Bacteria|p__Firmicutes|c__Tissierellia|o__Tissierellales|f__Peptoniphilaceae|g__Peptoniphilus|s__Peptoniphilus_coxii	species	5.08098223615465e-07	4.44578687058226e-05	1	0	0	0	0	0	0	0	0	0	0	0	0	0	0	0	0	0	0
k__Bacteria|p__Fusobacteria	phylum	0.0117175574712644	0.128910768680483	390	0.00943998189061934	0.0972464425943003	265	0.0118221681415929	0.098379339507566	12	0.00577185714285714	0.036997152741715	5	0.0145370512820513	0.115828085525102	7	0.0126066493506494	0.091573069722377	23	0.0132578466076696	0.0958744185069584	21
k__Bacteria|p__Fusobacteria|c__Fusobacteriia	class	0.0117175574712644	0.128910768680483	390	0.00943998189061934	0.0972464425943003	265	0.0118221681415929	0.098379339507566	12	0.00577185714285714	0.036997152741715	5	0.0145370512820513	0.115828085525102	7	0.0126066493506494	0.091573069722377	23	0.0132578466076696	0.0958744185069584	21
k__Bacteria|p__Fusobacteria|c__Fusobacteriia|o__Fusobacteriales	order	0.0117175574712644	0.128910768680483	390	0.00943998189061934	0.0972464425943003	265	0.0118221681415929	0.098379339507566	12	0.00577185714285714	0.036997152741715	5	0.0145370512820513	0.115828085525102	7	0.0126066493506494	0.091573069722377	23	0.0132578466076696	0.0958744185069584	21
k__Bacteria|p__Fusobacteria|c__Fusobacteriia|o__Fusobacteriales|f__Fusobacteriaceae	family	0.0117161298328109	0.128910839457122	388	0.00943800253531329	0.097246526309174	263	0.0118221681415929	0.098379339507566	12	0.00577185714285714	0.036997152741715	5	0.0145370512820513	0.115828085525102	7	0.0126066493506494	0.091573069722377	23	0.0132578466076696	0.0958744185069584	21
k__Bacteria|p__Fusobacteria|c__Fusobacteriia|o__Fusobacteriales|f__Fusobacteriaceae|g__Cetobacterium	genus	7.98066875653083e-07	6.9829711514801e-05	1	1.10648315827599e-06	8.22229414279633e-05	1	0	0	0	0	0	0	0	0	0	0	0	0	0	0	0
k__Bacteria|p__Fusobacteria|c__Fusobacteriia|o__Fusobacteriales|f__Fusobacteriaceae|g__Cetobacterium|s__Cetobacterium_somerae	species	7.98066875653083e-07	6.9829711514801e-05	1	1.10648315827599e-06	8.22229414279633e-05	1	0	0	0	0	0	0	0	0	0	0	0	0	0	0	0
k__Bacteria|p__Fusobacteria|c__Fusobacteriia|o__Fusobacteriales|f__Fusobacteriaceae|g__Fusobacterium	genus	0.0117153317659352	0.128910893081346	387	0.00943689605215502	0.0972465989426079	262	0.0118221681415929	0.098379339507566	12	0.00577185714285714	0.036997152741715	5	0.0145370512820513	0.115828085525102	7	0.0126066493506494	0.091573069722377	23	0.0132578466076696	0.0958744185069584	21
k__Bacteria|p__Fusobacteria|c__Fusobacteriia|o__Fusobacteriales|f__Fusobacteriaceae|g__Fusobacterium|s__Fusobacterium_mortiferum	species	0.000425459770114943	0.0201832013347184	22	0.000316086562839551	0.0151612450576818	15	2.20353982300885e-05	0.000331264672408394	1	0	0	0	3.19230769230769e-05	0.000398719102974667	1	1.29350649350649e-05	0.000253804301335938	1	1.46902654867257e-05	0.000270476472403597	1
k__Bacteria|p__Fusobacteria|c__Fusobacteriia|o__Fusobacteriales|f__Fusobacteriaceae|g__Fusobacterium|s__Fusobacterium_naviforme	species	2.48171368861024e-06	0.000150185797163001	4	1.11553784860558e-06	5.86482524254696e-05	2	0	0	0	0	0	0	0	0	0	0	0	0	0	0	0
k__Bacteria|p__Fusobacteria|c__Fusobacteriia|o__Fusobacteriales|f__Fusobacteriaceae|g__Fusobacterium|s__Fusobacterium_nucleatum	species	0.000211165099268548	0.0133453898257984	2	0.000292770735240855	0.0157135377808515	2	0	0	0	0	0	0	0	0	0	0	0	0	0	0	0
k__Bacteria|p__Fusobacteria|c__Fusobacteriia|o__Fusobacteriales|f__Fusobacteriaceae|g__Fusobacterium|s__Fusobacterium_sp_CAG_439	species	0.010966315308255	0.1261969758192	353	0.00870404563563926	0.0939445344732877	240	0.0118001327433628	0.0983814365528605	11	0.00577185714285714	0.036997152741715	5	0.0145051282051282	0.115831422726958	6	0.0125937142857143	0.0915745015341074	22	0.0132431563421829	0.0958760721381883	20
k__Bacteria|p__Fusobacteria|c__Fusobacteriia|o__Fusobacteriales|f__Fusobacteriaceae|g__Fusobacterium|s__Fusobacterium_ulcerans	species	0.000104728317659352	0.00458429913022007	10	0.000115693589279247	0.00503869261730799	7	0	0	0	0	0	0	0	0	0	0	0	0	0	0	0
k__Bacteria|p__Fusobacteria|c__Fusobacteriia|o__Fusobacteriales|f__Fusobacteriaceae|g__Fusobacterium|s__Fusobacterium_varium	species	5.18155694879833e-06	0.000453378830735214	1	7.18399130749728e-06	0.000533843549336711	1	0	0	0	0	0	0	0	0	0	0	0	0	0	0	0
k__Bacteria|p__Fusobacteria|c__Fusobacteriia|o__Fusobacteriales|f__Leptotrichiaceae	family	1.42763845350052e-06	0.000123326469772438	2	1.97935530604853e-06	0.000145214096383704	2	0	0	0	0	0	0	0	0	0	0	0	0	0	0	0
k__Bacteria|p__Fusobacteria|c__Fusobacteriia|o__Fusobacteriales|f__Leptotrichiaceae|g__Sneathia	genus	1.42763845350052e-06	0.000123326469772438	2	1.97935530604853e-06	0.000145214096383704	2	0	0	0	0	0	0	0	0	0	0	0	0	0	0	0
k__Bacteria|p__Fusobacteria|c__Fusobacteriia|o__Fusobacteriales|f__Leptotrichiaceae|g__Sneathia|s__Sneathia_amnii	species	1.42763845350052e-06	0.000123326469772438	2	1.97935530604853e-06	0.000145214096383704	2	0	0	0	0	0	0	0	0	0	0	0	0	0	0	0
k__Bacteria|p__Lentisphaerae	phylum	0.0876688257575758	0.336323973043135	3348	0.0878626620789569	0.264258782219826	2455	0.0389229203539823	0.112012832036187	67	0.0433282857142857	0.101183459537491	24	0.0369461538461539	0.116802847310973	43	0.0943345974025974	0.991762687253108	136	0.0436383185840708	0.113205728386298	115
k__Bacteria|p__Lentisphaerae|c__Lentisphaeria	class	0.0876688257575758	0.336323973043135	3348	0.0878626620789569	0.264258782219826	2455	0.0389229203539823	0.112012832036187	67	0.0433282857142857	0.101183459537491	24	0.0369461538461539	0.116802847310973	43	0.0943345974025974	0.991762687253108	136	0.0436383185840708	0.113205728386298	115
k__Bacteria|p__Lentisphaerae|c__Lentisphaeria|o__Victivallales	order	0.0876688257575758	0.336323973043135	3348	0.0878626620789569	0.264258782219826	2455	0.0389229203539823	0.112012832036187	67	0.0433282857142857	0.101183459537491	24	0.0369461538461539	0.116802847310973	43	0.0943345974025974	0.991762687253108	136	0.0436383185840708	0.113205728386298	115
k__Bacteria|p__Lentisphaerae|c__Lentisphaeria|o__Victivallales|f__Victivallaceae	family	0.0876688257575758	0.336323973043135	3348	0.0878626620789569	0.264258782219826	2455	0.0389229203539823	0.112012832036187	67	0.0433282857142857	0.101183459537491	24	0.0369461538461539	0.116802847310973	43	0.0943345974025974	0.991762687253108	136	0.0436383185840708	0.113205728386298	115
k__Bacteria|p__Lentisphaerae|c__Lentisphaeria|o__Victivallales|f__Victivallaceae|g__Victivallis	genus	0.0876688257575758	0.336323973043135	3348	0.0878626620789569	0.264258782219826	2455	0.0389229203539823	0.112012832036187	67	0.0433282857142857	0.101183459537491	24	0.0369461538461539	0.116802847310973	43	0.0943345974025974	0.991762687253108	136	0.0436383185840708	0.113205728386298	115
k__Bacteria|p__Lentisphaerae|c__Lentisphaeria|o__Victivallales|f__Victivallaceae|g__Victivallis|s__Victivallis_vadensis	species	0.0876688257575758	0.336323973043135	3348	0.0878626620789569	0.264258782219826	2455	0.0389229203539823	0.112012832036187	67	0.0433282857142857	0.101183459537491	24	0.0369461538461539	0.116802847310973	43	0.0943345974025974	0.991762687253108	136	0.0436383185840708	0.113205728386298	115
k__Bacteria|p__Proteobacteria	phylum	0.876242925809822	2.61037610238516	7512	0.876093154654111	2.60436814622748	5427	0.960509026548673	2.18305962717506	224	1.08866985714286	2.86495816704998	68	0.903000961538462	1.80371825876752	156	0.727081402597403	1.30323160307672	380	0.748808259587021	1.36578518056223	334
k__Bacteria|p__Proteobacteria|c__Alphaproteobacteria	class	7.33777429467085e-05	0.00128514303206928	44	6.59779065555958e-05	0.00120928336987901	28	6.14601769911505e-05	0.000887315096585932	2	0	0	0	8.90384615384616e-05	0.00106790647098387	2	0.000148779220779221	0.00181539949563003	4	0.000168967551622419	0.00193410907783907	4
k__Bacteria|p__Proteobacteria|c__Alphaproteobacteria|o__Rhizobiales	order	4.59900731452456e-06	0.000239260445820764	11	5.29337196667874e-06	0.000278347445219736	7	2.47787610619469e-06	3.72506458933134e-05	1	0	0	0	3.58974358974359e-06	4.48358830654244e-05	1	1.45454545454545e-06	2.8540242720507e-05	1	1.65191740412979e-06	3.04150250092398e-05	1
k__Bacteria|p__Proteobacteria|c__Alphaproteobacteria|o__Rhizobiales|f__Bradyrhizobiaceae	family	2.75470219435737e-06	0.000231411312887455	2	3.81926838102137e-06	0.000272481120762267	2	0	0	0	0	0	0	0	0	0	0	0	0	0	0	0
k__Bacteria|p__Proteobacteria|c__Alphaproteobacteria|o__Rhizobiales|f__Bradyrhizobiaceae|g__Bradyrhizobiaceae_unclassified	genus	2.75470219435737e-06	0.000231411312887455	2	3.81926838102137e-06	0.000272481120762267	2	0	0	0	0	0	0	0	0	0	0	0	0	0	0	0
k__Bacteria|p__Proteobacteria|c__Alphaproteobacteria|o__Rhizobiales|f__Bradyrhizobiaceae|g__Bradyrhizobiaceae_unclassified|s__Bradyrhizobiaceae_bacterium_PARB1	species	2.75470219435737e-06	0.000231411312887455	2	3.81926838102137e-06	0.000272481120762267	2	0	0	0	0	0	0	0	0	0	0	0	0	0	0	0
k__Bacteria|p__Proteobacteria|c__Alphaproteobacteria|o__Rhizobiales|f__Methylobacteriaceae	family	1.84430512016719e-06	6.08648301743244e-05	9	1.47410358565737e-06	5.69438418304181e-05	5	2.47787610619469e-06	3.72506458933134e-05	1	0	0	0	3.58974358974359e-06	4.48358830654244e-05	1	1.45454545454545e-06	2.8540242720507e-05	1	1.65191740412979e-06	3.04150250092398e-05	1
k__Bacteria|p__Proteobacteria|c__Alphaproteobacteria|o__Rhizobiales|f__Methylobacteriaceae|g__Methylorubrum	genus	1.84430512016719e-06	6.08648301743244e-05	9	1.47410358565737e-06	5.69438418304181e-05	5	2.47787610619469e-06	3.72506458933134e-05	1	0	0	0	3.58974358974359e-06	4.48358830654244e-05	1	1.45454545454545e-06	2.8540242720507e-05	1	1.65191740412979e-06	3.04150250092398e-05	1
k__Bacteria|p__Proteobacteria|c__Alphaproteobacteria|o__Rhizobiales|f__Methylobacteriaceae|g__Methylorubrum|s__Methylorubrum_extorquens	species	1.84430512016719e-06	6.08648301743244e-05	9	1.47410358565737e-06	5.69438418304181e-05	5	2.47787610619469e-06	3.72506458933134e-05	1	0	0	0	3.58974358974359e-06	4.48358830654244e-05	1	1.45454545454545e-06	2.8540242720507e-05	1	1.65191740412979e-06	3.04150250092398e-05	1
k__Bacteria|p__Proteobacteria|c__Alphaproteobacteria|o__Rhodobacterales	order	2.1760710553814e-05	0.000830293084138263	9	2.34914885910902e-05	0.000914216827626371	6	0	0	0	0	0	0	0	0	0	3.34805194805195e-05	0.000656935229763099	1	3.8023598820059e-05	0.00070008870065911	1
k__Bacteria|p__Proteobacteria|c__Alphaproteobacteria|o__Rhodobacterales|f__Rhodobacteraceae	family	2.1760710553814e-05	0.000830293084138263	9	2.34914885910902e-05	0.000914216827626371	6	0	0	0	0	0	0	0	0	0	3.34805194805195e-05	0.000656935229763099	1	3.8023598820059e-05	0.00070008870065911	1
k__Bacteria|p__Proteobacteria|c__Alphaproteobacteria|o__Rhodobacterales|f__Rhodobacteraceae|g__Paracoccus	genus	1.0632183908046e-06	9.30300902995876e-05	1	1.47410358565737e-06	0.000109540874504684	1	0	0	0	0	0	0	0	0	0	0	0	0	0	0	0
k__Bacteria|p__Proteobacteria|c__Alphaproteobacteria|o__Rhodobacterales|f__Rhodobacteraceae|g__Paracoccus|s__Paracoccus_yeei	species	1.0632183908046e-06	9.30300902995876e-05	1	1.47410358565737e-06	0.000109540874504684	1	0	0	0	0	0	0	0	0	0	0	0	0	0	0	0
k__Bacteria|p__Proteobacteria|c__Alphaproteobacteria|o__Rhodobacterales|f__Rhodobacteraceae|g__Tabrizicola	genus	2.06974921630094e-05	0.000825091525544127	8	2.20173850054328e-05	0.000907666308891984	5	0	0	0	0	0	0	0	0	0	3.34805194805195e-05	0.000656935229763099	1	3.8023598820059e-05	0.00070008870065911	1
k__Bacteria|p__Proteobacteria|c__Alphaproteobacteria|o__Rhodobacterales|f__Rhodobacteraceae|g__Tabrizicola|s__Tabrizicola_sp_TH137	species	2.06974921630094e-05	0.000825091525544127	8	2.20173850054328e-05	0.000907666308891984	5	0	0	0	0	0	0	0	0	0	3.34805194805195e-05	0.000656935229763099	1	3.8023598820059e-05	0.00070008870065911	1
k__Bacteria|p__Proteobacteria|c__Alphaproteobacteria|o__Rhodospirillales	order	4.70180250783699e-05	0.000952701272916332	24	3.71930459978269e-05	0.00074262162978409	15	5.89823008849558e-05	0.000886698410281907	1	0	0	0	8.5448717948718e-05	0.00106725414511091	1	0.000113844155844156	0.00169451159895195	2	0.00012929203539823	0.00180558701471777	2
k__Bacteria|p__Proteobacteria|c__Alphaproteobacteria|o__Rhodospirillales|f__Acetobacteraceae	family	4.69422675026123e-05	0.000952681945570693	23	3.71930459978269e-05	0.00074262162978409	15	5.89823008849558e-05	0.000886698410281907	1	0	0	0	8.5448717948718e-05	0.00106725414511091	1	0.000113844155844156	0.00169451159895195	2	0.00012929203539823	0.00180558701471777	2
k__Bacteria|p__Proteobacteria|c__Alphaproteobacteria|o__Rhodospirillales|f__Acetobacteraceae|g__Acetobacter	genus	4.69422675026123e-05	0.000952681945570693	23	3.71930459978269e-05	0.00074262162978409	15	5.89823008849558e-05	0.000886698410281907	1	0	0	0	8.5448717948718e-05	0.00106725414511091	1	0.000113844155844156	0.00169451159895195	2	0.00012929203539823	0.00180558701471777	2
k__Bacteria|p__Proteobacteria|c__Alphaproteobacteria|o__Rhodospirillales|f__Acetobacteraceae|g__Acetobacter|s__Acetobacter_pasteurianus	species	4.69422675026123e-05	0.000952681945570693	23	3.71930459978269e-05	0.00074262162978409	15	5.89823008849558e-05	0.000886698410281907	1	0	0	0	8.5448717948718e-05	0.00106725414511091	1	0.000113844155844156	0.00169451159895195	2	0.00012929203539823	0.00180558701471777	2
k__Bacteria|p__Proteobacteria|c__Alphaproteobacteria|o__Rhodospirillales|f__Rhodospirillales_unclassified	family	7.57575757575757e-08	6.62867965279617e-06	1	0	0	0	0	0	0	0	0	0	0	0	0	0	0	0	0	0	0
k__Bacteria|p__Proteobacteria|c__Alphaproteobacteria|o__Rhodospirillales|f__Rhodospirillales_unclassified|g__Enhydrobacter	genus	7.57575757575757e-08	6.62867965279617e-06	1	0	0	0	0	0	0	0	0	0	0	0	0	0	0	0	0	0	0
k__Bacteria|p__Proteobacteria|c__Alphaproteobacteria|o__Rhodospirillales|f__Rhodospirillales_unclassified|g__Enhydrobacter|s__Enhydrobacter_aerosaccus	species	7.57575757575757e-08	6.62867965279617e-06	1	0	0	0	0	0	0	0	0	0	0	0	0	0	0	0	0	0	0
k__Bacteria|p__Proteobacteria|c__Betaproteobacteria	class	0.121715834639498	0.395804769724979	6498	0.122799545454545	0.413143727272567	4733	0.125504469026549	0.304112032271634	186	0.132761142857143	0.321427838132	56	0.122248269230769	0.297026062073985	130	0.123697012987013	0.279085905276722	326	0.129331386430678	0.291550071670832	283
k__Bacteria|p__Proteobacteria|c__Betaproteobacteria|o__Burkholderiales	order	0.121661243469175	0.395794990027857	6493	0.122736481347338	0.41313490043187	4728	0.12547482300885	0.304080589420655	186	0.132665428571429	0.321333003842601	56	0.122248269230769	0.297026062073985	130	0.12367961038961	0.279065717351001	326	0.129331386430678	0.291550071670832	283
k__Bacteria|p__Proteobacteria|c__Betaproteobacteria|o__Burkholderiales|f__Alcaligenaceae	family	4.26462904911181e-06	0.000180492706848628	6	2.62767113364723e-06	0.000146940279847523	3	1.15929203539823e-05	0.000174279807572288	1	0	0	0	1.67948717948718e-05	0.000209767881484664	1	0	0	0	0	0	0
k__Bacteria|p__Proteobacteria|c__Betaproteobacteria|o__Burkholderiales|f__Alcaligenaceae|g__Achromobacter	genus	8.35945663531871e-08	7.31440513411991e-06	1	1.15900036218761e-07	8.61255032960663e-06	1	0	0	0	0	0	0	0	0	0	0	0	0	0	0	0
k__Bacteria|p__Proteobacteria|c__Betaproteobacteria|o__Burkholderiales|f__Alcaligenaceae|g__Achromobacter|s__Achromobacter_xylosoxidans	species	8.35945663531871e-08	7.31440513411991e-06	1	1.15900036218761e-07	8.61255032960663e-06	1	0	0	0	0	0	0	0	0	0	0	0	0	0	0	0
k__Bacteria|p__Proteobacteria|c__Betaproteobacteria|o__Burkholderiales|f__Alcaligenaceae|g__Bordetella	genus	2.83568443051202e-06	0.000136657752260559	4	6.46504889532778e-07	4.8041882307337e-05	1	1.15929203539823e-05	0.000174279807572288	1	0	0	0	1.67948717948718e-05	0.000209767881484664	1	0	0	0	0	0	0
k__Bacteria|p__Proteobacteria|c__Betaproteobacteria|o__Burkholderiales|f__Alcaligenaceae|g__Bordetella|s__Bordetella_bronchiseptica	species	6.66144200626959e-07	4.70942780053595e-05	2	0	0	0	0	0	0	0	0	0	0	0	0	0	0	0	0	0	0
k__Bacteria|p__Proteobacteria|c__Betaproteobacteria|o__Burkholderiales|f__Alcaligenaceae|g__Bordetella|s__Bordetella_parapertussis	species	7.35370950888192e-07	4.22903402143677e-05	3	0	0	0	2.65486725663717e-06	3.99114063142644e-05	1	0	0	0	3.84615384615385e-06	4.80384461415261e-05	1	0	0	0	0	0	0
k__Bacteria|p__Proteobacteria|c__Betaproteobacteria|o__Burkholderiales|f__Alcaligenaceae|g__Bordetella|s__Bordetella_pertussis	species	9.69174503657262e-07	4.9736350907475e-05	3	0	0	0	8.98230088495575e-06	0.000135033591363261	1	0	0	0	1.30128205128205e-05	0.000162530076112163	1	0	0	0	0	0	0
k__Bacteria|p__Proteobacteria|c__Betaproteobacteria|o__Burkholderiales|f__Alcaligenaceae|g__Bordetella|s__Bordetella_sp_3d_2_2	species	4.66300940438871e-07	4.08006661387626e-05	1	6.46504889532778e-07	4.8041882307337e-05	1	0	0	0	0	0	0	0	0	0	0	0	0	0	0	0
k__Bacteria|p__Proteobacteria|c__Betaproteobacteria|o__Burkholderiales|f__Alcaligenaceae|g__Kerstersia	genus	1.3453500522466e-06	0.000117716207627242	1	1.86526620789569e-06	0.000138608231867107	1	0	0	0	0	0	0	0	0	0	0	0	0	0	0	0
k__Bacteria|p__Proteobacteria|c__Betaproteobacteria|o__Burkholderiales|f__Alcaligenaceae|g__Kerstersia|s__Kerstersia_gyiorum	species	1.3453500522466e-06	0.000117716207627242	1	1.86526620789569e-06	0.000138608231867107	1	0	0	0	0	0	0	0	0	0	0	0	0	0	0	0
k__Bacteria|p__Proteobacteria|c__Betaproteobacteria|o__Burkholderiales|f__Burkholderiaceae	family	4.06478578892372e-05	0.00191438987511475	39	4.88174574429555e-05	0.00223136027959111	30	1.28761061946903e-05	0.000136668789105039	2	4.15714285714286e-05	0.000244330707902254	2	0	0	0	1.03636363636364e-05	0.000129491685412265	3	7.31563421828909e-06	0.000111233764550832	2
k__Bacteria|p__Proteobacteria|c__Betaproteobacteria|o__Burkholderiales|f__Burkholderiaceae|g__Lautropia	genus	4.06478578892372e-05	0.00191438987511475	39	4.88174574429555e-05	0.00223136027959111	30	1.28761061946903e-05	0.000136668789105039	2	4.15714285714286e-05	0.000244330707902254	2	0	0	0	1.03636363636364e-05	0.000129491685412265	3	7.31563421828909e-06	0.000111233764550832	2
k__Bacteria|p__Proteobacteria|c__Betaproteobacteria|o__Burkholderiales|f__Burkholderiaceae|g__Lautropia|s__Lautropia_mirabilis	species	4.06478578892372e-05	0.00191438987511475	39	4.88174574429555e-05	0.00223136027959111	30	1.28761061946903e-05	0.000136668789105039	2	4.15714285714286e-05	0.000244330707902254	2	0	0	0	1.03636363636364e-05	0.000129491685412265	3	7.31563421828909e-06	0.000111233764550832	2
k__Bacteria|p__Proteobacteria|c__Betaproteobacteria|o__Burkholderiales|f__Comamonadaceae	family	0.00173396682340648	0.0319275151495094	136	0.00212773994929373	0.0370169830172067	107	4.37610619469027e-05	0.000478208244258806	3	0	0	0	6.33974358974359e-05	0.000575070819532042	3	1.04155844155844e-05	0.000127057376172448	3	1.18289085545723e-05	0.000135365668218486	3
k__Bacteria|p__Proteobacteria|c__Betaproteobacteria|o__Burkholderiales|f__Comamonadaceae|g__Comamonas	genus	0.0017337460815047	0.0319275238848707	134	0.00212743390076059	0.0370169967196138	105	4.37610619469027e-05	0.000478208244258806	3	0	0	0	6.33974358974359e-05	0.000575070819532042	3	1.04155844155844e-05	0.000127057376172448	3	1.18289085545723e-05	0.000135365668218486	3
k__Bacteria|p__Proteobacteria|c__Betaproteobacteria|o__Burkholderiales|f__Comamonadaceae|g__Comamonas|s__Comamonas_aquatica	species	2.28618077324974e-05	0.00122289140283231	4	1.38065918145599e-05	0.000902606760965784	2	0	0	0	0	0	0	0	0	0	0	0	0	0	0	0
k__Bacteria|p__Proteobacteria|c__Betaproteobacteria|o__Burkholderiales|f__Comamonadaceae|g__Comamonas|s__Comamonas_kerstersii	species	0.0017108842737722	0.0319053217515462	130	0.00211362730894603	0.0370067794022289	103	4.37610619469027e-05	0.000478208244258806	3	0	0	0	6.33974358974359e-05	0.000575070819532042	3	1.04155844155844e-05	0.000127057376172448	3	1.18289085545723e-05	0.000135365668218486	3
k__Bacteria|p__Proteobacteria|c__Betaproteobacteria|o__Burkholderiales|f__Comamonadaceae|g__Delftia	genus	2.20741901776385e-07	1.44126321062705e-05	2	3.06048533140167e-07	1.69702146879938e-05	2	0	0	0	0	0	0	0	0	0	0	0	0	0	0	0
k__Bacteria|p__Proteobacteria|c__Betaproteobacteria|o__Burkholderiales|f__Comamonadaceae|g__Delftia|s__Delftia_acidovorans	species	2.20741901776385e-07	1.44126321062705e-05	2	3.06048533140167e-07	1.69702146879938e-05	2	0	0	0	0	0	0	0	0	0	0	0	0	0	0	0
k__Bacteria|p__Proteobacteria|c__Betaproteobacteria|o__Burkholderiales|f__Oxalobacteraceae	family	0.00225442267502612	0.0173948311693621	263	0.00247661716769286	0.018340456661545	203	0.000116681415929204	0.00164317309707224	2	0	0	0	0.000169038461538462	0.00197749165940777	2	0.00172412987012987	0.0187147034394574	10	0.00179023598820059	0.0197103719565623	9
k__Bacteria|p__Proteobacteria|c__Betaproteobacteria|o__Burkholderiales|f__Oxalobacteraceae|g__Oxalobacter	genus	0.00225442267502612	0.0173948311693621	263	0.00247661716769286	0.018340456661545	203	0.000116681415929204	0.00164317309707224	2	0	0	0	0.000169038461538462	0.00197749165940777	2	0.00172412987012987	0.0187147034394574	10	0.00179023598820059	0.0197103719565623	9
k__Bacteria|p__Proteobacteria|c__Betaproteobacteria|o__Burkholderiales|f__Oxalobacteraceae|g__Oxalobacter|s__Oxalobacter_formigenes	species	0.00225442267502612	0.0173948311693621	263	0.00247661716769286	0.018340456661545	203	0.000116681415929204	0.00164317309707224	2	0	0	0	0.000169038461538462	0.00197749165940777	2	0.00172412987012987	0.0187147034394574	10	0.00179023598820059	0.0197103719565623	9
k__Bacteria|p__Proteobacteria|c__Betaproteobacteria|o__Burkholderiales|f__Sutterellaceae	family	0.117627944096134	0.394100546764905	6434	0.118080670047084	0.411018603051928	4684	0.125289911504425	0.304136267590684	184	0.132623857142857	0.321319060334401	56	0.121999038461538	0.297113221566109	128	0.121934753246753	0.278868206517441	322	0.127522064896755	0.291322303573944	279
k__Bacteria|p__Proteobacteria|c__Betaproteobacteria|o__Burkholderiales|f__Sutterellaceae|g__Parasutterella	genus	0.106235876436782	0.331274461999531	5689	0.106082176747555	0.331364036508523	4153	0.115663628318584	0.299849179091569	152	0.127263285714286	0.319518161415834	50	0.110458653846154	0.291510651712844	102	0.114407324675325	0.276064510855745	284	0.120972271386431	0.288950450765331	249
k__Bacteria|p__Proteobacteria|c__Betaproteobacteria|o__Burkholderiales|f__Sutterellaceae|g__Parasutterella|s__Parasutterella_excrementihominis	species	0.106235876436782	0.331274461999531	5689	0.106082176747555	0.331364036508523	4153	0.115663628318584	0.299849179091569	152	0.127263285714286	0.319518161415834	50	0.110458653846154	0.291510651712844	102	0.114407324675325	0.276064510855745	284	0.120972271386431	0.288950450765331	249
k__Bacteria|p__Proteobacteria|c__Betaproteobacteria|o__Burkholderiales|f__Sutterellaceae|g__Sutterella	genus	0.00922656739811912	0.210407561906548	3041	0.0101273415429192	0.241572871613921	2210	0.00552601769911504	0.0403565450682857	82	0.00148071428571429	0.00351190493806365	22	0.00734121794871795	0.0484558913671439	60	0.00334366233766234	0.010266925017393	143	0.00339318584070796	0.0106453744100086	125
k__Bacteria|p__Proteobacteria|c__Betaproteobacteria|o__Burkholderiales|f__Sutterellaceae|g__Sutterella|s__Sutterella_parvirubra	species	0.00922656739811912	0.210407561906548	3041	0.0101273415429192	0.241572871613921	2210	0.00552601769911504	0.0403565450682857	82	0.00148071428571429	0.00351190493806365	22	0.00734121794871795	0.0484558913671439	60	0.00334366233766234	0.010266925017393	143	0.00339318584070796	0.0106453744100086	125
k__Bacteria|p__Proteobacteria|c__Betaproteobacteria|o__Burkholderiales|f__Sutterellaceae|g__Turicimonas	genus	0.00216549634273772	0.0163174551665048	1194	0.00187116805505252	0.0115694837077194	854	0.00410035398230088	0.0343850502122123	41	0.00387985714285714	0.0232987692959078	15	0.00419929487179487	0.0384006253496154	26	0.00418376623376623	0.030571043763145	69	0.00315660766961652	0.0199567612038624	59
k__Bacteria|p__Proteobacteria|c__Betaproteobacteria|o__Burkholderiales|f__Sutterellaceae|g__Turicimonas|s__Turicimonas_muris	species	0.00216549634273772	0.0163174551665048	1194	0.00187116805505252	0.0115694837077194	854	0.00410035398230088	0.0343850502122123	41	0.00387985714285714	0.0232987692959078	15	0.00419929487179487	0.0384006253496154	26	0.00418376623376623	0.030571043763145	69	0.00315660766961652	0.0199567612038624	59
k__Bacteria|p__Proteobacteria|c__Betaproteobacteria|o__Neisseriales	order	5.45885579937304e-05	0.00166673408065541	47	6.30604853314017e-05	0.0019064051978647	38	2.9646017699115e-05	0.000445677370509285	1	9.57142857142857e-05	0.000800803168254044	1	0	0	0	1.74025974025974e-05	0.000341463618263209	1	0	0	0
k__Bacteria|p__Proteobacteria|c__Betaproteobacteria|o__Neisseriales|f__Neisseriaceae	family	5.45885579937304e-05	0.00166673408065541	47	6.30604853314017e-05	0.0019064051978647	38	2.9646017699115e-05	0.000445677370509285	1	9.57142857142857e-05	0.000800803168254044	1	0	0	0	1.74025974025974e-05	0.000341463618263209	1	0	0	0
k__Bacteria|p__Proteobacteria|c__Betaproteobacteria|o__Neisseriales|f__Neisseriaceae|g__Eikenella	genus	2.12277951933124e-05	0.00147946114692743	3	2.51249547265483e-05	0.00171242516835466	2	0	0	0	0	0	0	0	0	0	0	0	0	0	0	0
k__Bacteria|p__Proteobacteria|c__Betaproteobacteria|o__Neisseriales|f__Neisseriaceae|g__Eikenella|s__Eikenella_corrodens	species	2.12277951933124e-05	0.00147946114692743	3	2.51249547265483e-05	0.00171242516835466	2	0	0	0	0	0	0	0	0	0	0	0	0	0	0	0
k__Bacteria|p__Proteobacteria|c__Betaproteobacteria|o__Neisseriales|f__Neisseriaceae|g__Neisseria	genus	3.3360762800418e-05	0.00074248628412433	45	3.79355306048533e-05	0.000838979989918034	36	2.9646017699115e-05	0.000445677370509285	1	9.57142857142857e-05	0.000800803168254044	1	0	0	0	1.74025974025974e-05	0.000341463618263209	1	0	0	0
k__Bacteria|p__Proteobacteria|c__Betaproteobacteria|o__Neisseriales|f__Neisseriaceae|g__Neisseria|s__Neisseria_bacilliformis	species	6.04754440961337e-07	4.51633221518388e-05	2	7.0264396957624e-07	5.22135863732402e-05	1	0	0	0	0	0	0	0	0	0	0	0	0	0	0	0
k__Bacteria|p__Proteobacteria|c__Betaproteobacteria|o__Neisseriales|f__Neisseriaceae|g__Neisseria|s__Neisseria_flavescens	species	2.44487983281087e-05	0.000671153590656176	30	2.71749366171677e-05	0.000758353745776496	23	2.19026548672566e-05	0.000329269102092681	1	7.07142857142857e-05	0.000591638161620525	1	0	0	0	1.28571428571429e-05	0.000252275359761625	1	0	0	0
k__Bacteria|p__Proteobacteria|c__Betaproteobacteria|o__Neisseriales|f__Neisseriaceae|g__Neisseria|s__Neisseria_macacae	species	1.82863113897597e-07	1.60002612308873e-05	1	0	0	0	0	0	0	0	0	0	0	0	0	0	0	0	0	0	0
k__Bacteria|p__Proteobacteria|c__Betaproteobacteria|o__Neisseriales|f__Neisseriaceae|g__Neisseria|s__Neisseria_mucosa	species	2.23354231974922e-07	1.38467777709918e-05	2	1.44875045273452e-07	1.07656879120083e-05	1	0	0	0	0	0	0	0	0	0	0	0	0	0	0	0
k__Bacteria|p__Proteobacteria|c__Betaproteobacteria|o__Neisseriales|f__Neisseriaceae|g__Neisseria|s__Neisseria_perflava	species	0	0	0	0	0	0	0	0	0	0	0	0	0	0	0	0	0	0	0	0	0
k__Bacteria|p__Proteobacteria|c__Betaproteobacteria|o__Neisseriales|f__Neisseriaceae|g__Neisseria|s__Neisseria_subflava	species	7.89968652037618e-06	0.000191239084876724	26	9.91126403477001e-06	0.000220359430628225	23	7.74336283185841e-06	0.000116408268416604	1	2.5e-05	0.000209165006633519	1	0	0	0	4.54545454545455e-06	8.91882585015845e-05	1	0	0	0
k__Bacteria|p__Proteobacteria|c__Deltaproteobacteria	class	0.295256082810867	0.452442324041867	6658	0.293012980804057	0.448633450139475	4824	0.329213097345133	0.482210470819684	193	0.259394714285714	0.469158998915038	55	0.360541858974359	0.486174165720415	138	0.322427142857143	0.518763118375938	329	0.328181887905605	0.531610248858221	293
k__Bacteria|p__Proteobacteria|c__Deltaproteobacteria|o__Desulfovibrionales	order	0.295256082810867	0.452442324041867	6658	0.293012980804057	0.448633450139475	4824	0.329213097345133	0.482210470819684	193	0.259394714285714	0.469158998915038	55	0.360541858974359	0.486174165720415	138	0.322427142857143	0.518763118375938	329	0.328181887905605	0.531610248858221	293
k__Bacteria|p__Proteobacteria|c__Deltaproteobacteria|o__Desulfovibrionales|f__Desulfovibrionaceae	family	0.295256082810867	0.452442324041867	6658	0.293012980804057	0.448633450139475	4824	0.329213097345133	0.482210470819684	193	0.259394714285714	0.469158998915038	55	0.360541858974359	0.486174165720415	138	0.322427142857143	0.518763118375938	329	0.328181887905605	0.531610248858221	293
k__Bacteria|p__Proteobacteria|c__Deltaproteobacteria|o__Desulfovibrionales|f__Desulfovibrionaceae|g__Bilophila	genus	0.0664446486415883	0.100957462055416	5929	0.0643095653748642	0.0995599334300886	4279	0.0933638938053097	0.126435767997886	181	0.0912915714285714	0.129639179795595	52	0.0942937820512821	0.125384039589049	129	0.0782285974025974	0.102706776188871	302	0.0807761651917404	0.104853912374696	267
k__Bacteria|p__Proteobacteria|c__Deltaproteobacteria|o__Desulfovibrionales|f__Desulfovibrionaceae|g__Bilophila|s__Bilophila_wadsworthia	species	0.0664446486415883	0.100957462055416	5929	0.0643095653748642	0.0995599334300886	4279	0.0933638938053097	0.126435767997886	181	0.0912915714285714	0.129639179795595	52	0.0942937820512821	0.125384039589049	129	0.0782285974025974	0.102706776188871	302	0.0807761651917404	0.104853912374696	267
k__Bacteria|p__Proteobacteria|c__Deltaproteobacteria|o__Desulfovibrionales|f__Desulfovibrionaceae|g__Desulfovibrio	genus	0.188499817136886	0.378429652865853	2891	0.187930968851865	0.373750353216543	2103	0.203040707964602	0.429013551282923	73	0.141698	0.40454942599663	16	0.230566282051282	0.438013736816873	57	0.219558051948052	0.485783336656393	133	0.223978112094395	0.500294004250825	120
k__Bacteria|p__Proteobacteria|c__Deltaproteobacteria|o__Desulfovibrionales|f__Desulfovibrionaceae|g__Desulfovibrionaceae_unclassified	genus	0.0403116366248694	0.197311193453713	1214	0.040772473741398	0.202272030023693	876	0.0328083185840708	0.155186702617074	29	0.0264045714285714	0.120611268643219	8	0.0356817948717949	0.168690369736743	21	0.0246404935064935	0.0911693478420995	56	0.023427610619469	0.0853451401604549	51
k__Bacteria|p__Proteobacteria|c__Deltaproteobacteria|o__Desulfovibrionales|f__Desulfovibrionaceae|g__Desulfovibrionaceae_unclassified|s__Desulfovibrionaceae_bacterium	species	0.0403116366248694	0.197311193453713	1214	0.040772473741398	0.202272030023693	876	0.0328083185840708	0.155186702617074	29	0.0264045714285714	0.120611268643219	8	0.0356817948717949	0.168690369736743	21	0.0246404935064935	0.0911693478420995	56	0.023427610619469	0.0853451401604549	51
k__Bacteria|p__Proteobacteria|c__Deltaproteobacteria|o__Desulfovibrionales|f__Desulfovibrionaceae|g__Desulfovibrio|s__Desulfovibrio_fairfieldensis	species	0.000324784482758621	0.00522517316186201	88	0.000330543281419775	0.00488909927832661	66	0.000443761061946903	0.00531412277828193	3	0.001103	0.00922836009267085	1	0.000147948717948718	0.00167271026662207	2	0.000698727272727273	0.0103995858636949	4	0.00079353982300885	0.0110812794254441	4
k__Bacteria|p__Proteobacteria|c__Deltaproteobacteria|o__Desulfovibrionales|f__Desulfovibrionaceae|g__Desulfovibrio|s__Desulfovibrio_legallii	species	1.13192267502612e-05	0.000948412450259878	2	1.56935892792466e-05	0.0011167321392402	2	0	0	0	0	0	0	0	0	0	0	0	0	0	0	0
k__Bacteria|p__Proteobacteria|c__Deltaproteobacteria|o__Desulfovibrionales|f__Desulfovibrionaceae|g__Desulfovibrio|s__Desulfovibrio_piger	species	0.185736466823406	0.378326796864637	2745	0.184797243752264	0.373550908574603	1993	0.202596946902655	0.429191094628506	70	0.140595	0.404832956883435	15	0.230418333333333	0.438088867408066	55	0.217247376623377	0.486293561279932	126	0.22135389380531	0.500879236907136	113
k__Bacteria|p__Proteobacteria|c__Deltaproteobacteria|o__Desulfovibrionales|f__Desulfovibrionaceae|g__Desulfovibrio|s__Desulfovibrio_sp_An276	species	0.00242618077324974	0.032569482455565	69	0.00278748641796451	0.0355040453193121	55	0	0	0	0	0	0	0	0	0	0.00161194805194805	0.0201176629248975	3	0.0018306784660767	0.0214335960049639	3
k__Bacteria|p__Proteobacteria|c__Deltaproteobacteria|o__Desulfovibrionales|f__Desulfovibrionaceae|g__Desulfovibrio|s__Desulfovibrio_sp_MES5	species	1.0632183908046e-06	9.30300902995876e-05	1	0	0	0	0	0	0	0	0	0	0	0	0	0	0	0	0	0	0
k__Bacteria|p__Proteobacteria|c__Epsilonproteobacteria	class	0.000342989811912226	0.0132603358543827	59	0.000179619703006157	0.00552606251561912	40	1.90265486725664e-05	0.000208360647177041	2	0	0	0	2.75641025641026e-05	0.00025056676863018	2	4e-05	0.00044963584802964	4	2.76106194690265e-05	0.00035044420080101	3
k__Bacteria|p__Proteobacteria|c__Epsilonproteobacteria|o__Campylobacterales	order	0.000342989811912226	0.0132603358543827	59	0.000179619703006157	0.00552606251561912	40	1.90265486725664e-05	0.000208360647177041	2	0	0	0	2.75641025641026e-05	0.00025056676863018	2	4e-05	0.00044963584802964	4	2.76106194690265e-05	0.00035044420080101	3
k__Bacteria|p__Proteobacteria|c__Epsilonproteobacteria|o__Campylobacterales|f__Campylobacteraceae	family	0.000188288923719958	0.008370160884428	39	0.000132977182180369	0.00514006656633041	29	1.19469026548673e-05	0.00017960132841419	1	0	0	0	1.73076923076923e-05	0.000216173007636868	1	9.22077922077922e-06	0.00014415492094884	2	1.04719764011799e-05	0.000153608706027308	2
k__Bacteria|p__Proteobacteria|c__Epsilonproteobacteria|o__Campylobacterales|f__Campylobacteraceae|g__Arcobacter	genus	1.44265935214211e-05	0.00117824842504024	3	2.00018109380659e-05	0.00138735629511021	3	0	0	0	0	0	0	0	0	0	0	0	0	0	0	0
k__Bacteria|p__Proteobacteria|c__Epsilonproteobacteria|o__Campylobacterales|f__Campylobacteraceae|g__Arcobacter|s__Arcobacter_butzleri	species	1.44265935214211e-05	0.00117824842504024	3	2.00018109380659e-05	0.00138735629511021	3	0	0	0	0	0	0	0	0	0	0	0	0	0	0	0
k__Bacteria|p__Proteobacteria|c__Epsilonproteobacteria|o__Campylobacterales|f__Campylobacteraceae|g__Campylobacter	genus	0.000173862330198537	0.00828711898175431	36	0.000112975371242304	0.00494975222201538	26	1.19469026548673e-05	0.00017960132841419	1	0	0	0	1.73076923076923e-05	0.000216173007636868	1	9.22077922077922e-06	0.00014415492094884	2	1.04719764011799e-05	0.000153608706027308	2
k__Bacteria|p__Proteobacteria|c__Epsilonproteobacteria|o__Campylobacterales|f__Campylobacteraceae|g__Campylobacter|s__Campylobacter_concisus	species	7.62147335423198e-06	0.00027245344571554	18	7.31256791017747e-06	0.000291724077860046	13	1.19469026548673e-05	0.00017960132841419	1	0	0	0	1.73076923076923e-05	0.000216173007636868	1	7.01298701298701e-06	0.000137604741688159	1	7.9646017699115e-06	0.000146643870580263	1
k__Bacteria|p__Proteobacteria|c__Epsilonproteobacteria|o__Campylobacterales|f__Campylobacteraceae|g__Campylobacter|s__Campylobacter_fetus	species	1.15203761755486e-06	0.00010080164575459	1	1.5972473741398e-06	0.000118691709229891	1	0	0	0	0	0	0	0	0	0	0	0	0	0	0	0
k__Bacteria|p__Proteobacteria|c__Epsilonproteobacteria|o__Campylobacterales|f__Campylobacteraceae|g__Campylobacter|s__Campylobacter_gracilis	species	6.80929989550679e-05	0.00417320281774544	8	8.79536399855125e-05	0.00489147388133427	6	0	0	0	0	0	0	0	0	0	2.20779220779221e-06	4.33200112721982e-05	1	2.50737463126844e-06	4.61656629604533e-05	1
k__Bacteria|p__Proteobacteria|c__Epsilonproteobacteria|o__Campylobacterales|f__Campylobacteraceae|g__Campylobacter|s__Campylobacter_hominis	species	2.25444096133751e-06	0.000125054913267463	3	3.12567910177472e-06	0.000147243863841578	3	0	0	0	0	0	0	0	0	0	0	0	0	0	0	0
k__Bacteria|p__Proteobacteria|c__Epsilonproteobacteria|o__Campylobacterales|f__Campylobacteraceae|g__Campylobacter|s__Campylobacter_jejuni	species	9.0933908045977e-05	0.00714963039356165	5	1.0686345526983e-05	0.00064251048587648	3	0	0	0	0	0	0	0	0	0	0	0	0	0	0	0
k__Bacteria|p__Proteobacteria|c__Epsilonproteobacteria|o__Campylobacterales|f__Campylobacteraceae|g__Campylobacter|s__Campylobacter_showae	species	2.41640543364681e-07	2.11432023408154e-05	1	0	0	0	0	0	0	0	0	0	0	0	0	0	0	0	0	0	0
k__Bacteria|p__Proteobacteria|c__Epsilonproteobacteria|o__Campylobacterales|f__Campylobacteraceae|g__Campylobacter|s__Campylobacter_upsaliensis	species	3.09430512016719e-06	0.000196582558418983	2	1.64433176385368e-06	0.000122190557801294	1	0	0	0	0	0	0	0	0	0	0	0	0	0	0	0
k__Bacteria|p__Proteobacteria|c__Epsilonproteobacteria|o__Campylobacterales|f__Campylobacteraceae|g__Campylobacter|s__Campylobacter_ureolyticus	species	4.74137931034483e-07	4.14863916200864e-05	1	6.57370517928287e-07	4.88493089007376e-05	1	0	0	0	0	0	0	0	0	0	0	0	0	0	0	0
k__Bacteria|p__Proteobacteria|c__Epsilonproteobacteria|o__Campylobacterales|f__Helicobacteraceae	family	0.000154700888192268	0.0102876225765529	20	4.66425208257878e-05	0.00203211457576523	11	7.07964601769912e-06	0.000106430416838038	1	0	0	0	1.02564102564103e-05	0.00012810252304407	1	3.07792207792208e-05	0.000426568692671063	2	1.71386430678466e-05	0.000315555884470863	1
k__Bacteria|p__Proteobacteria|c__Epsilonproteobacteria|o__Campylobacterales|f__Helicobacteraceae|g__Helicobacter	genus	0.000154700888192268	0.0102876225765529	20	4.66425208257878e-05	0.00203211457576523	11	7.07964601769912e-06	0.000106430416838038	1	0	0	0	1.02564102564103e-05	0.00012810252304407	1	3.07792207792208e-05	0.000426568692671063	2	1.71386430678466e-05	0.000315555884470863	1
k__Bacteria|p__Proteobacteria|c__Epsilonproteobacteria|o__Campylobacterales|f__Helicobacteraceae|g__Helicobacter|s__Helicobacter_bilis	species	2.08986415882968e-07	1.82860128352998e-05	1	0	0	0	7.07964601769912e-06	0.000106430416838038	1	0	0	0	1.02564102564103e-05	0.00012810252304407	1	0	0	0	0	0	0
k__Bacteria|p__Proteobacteria|c__Epsilonproteobacteria|o__Campylobacterales|f__Helicobacteraceae|g__Helicobacter|s__Helicobacter_cinaedi	species	1.24451410658307e-05	0.0010861922673573	2	1.72546178920681e-05	0.00127896721686814	2	0	0	0	0	0	0	0	0	0	0	0	0	0	0	0
k__Bacteria|p__Proteobacteria|c__Epsilonproteobacteria|o__Campylobacterales|f__Helicobacteraceae|g__Helicobacter|s__Helicobacter_pullorum	species	7.39289446185998e-07	6.4686770404873e-05	1	1.02499094530967e-06	7.61672419774586e-05	1	0	0	0	0	0	0	0	0	0	0	0	0	0	0	0
k__Bacteria|p__Proteobacteria|c__Epsilonproteobacteria|o__Campylobacterales|f__Helicobacteraceae|g__Helicobacter|s__Helicobacter_pylori	species	2.46016196447231e-05	0.00135040322424535	13	2.836291198841e-05	0.00157765761501433	8	0	0	0	0	0	0	0	0	0	1.50909090909091e-05	0.00029610501822526	1	1.71386430678466e-05	0.000315555884470863	1
k__Bacteria|p__Proteobacteria|c__Epsilonproteobacteria|o__Campylobacterales|f__Helicobacteraceae|g__Helicobacter|s__Helicobacter_sp_MIT_99_5507	species	7.88923719958203e-07	6.90296984532567e-05	1	0	0	0	0	0	0	0	0	0	0	0	0	1.56883116883117e-05	0.000307826903628326	1	0	0	0
k__Bacteria|p__Proteobacteria|c__Epsilonproteobacteria|o__Campylobacterales|f__Helicobacteraceae|g__Helicobacter|s__Helicobacter_winghamensis	species	0.000115916927899687	0.0101406226377127	2	0	0	0	0	0	0	0	0	0	0	0	0	0	0	0	0	0	0
k__Bacteria|p__Proteobacteria|c__Gammaproteobacteria	class	0.383464612068966	2.53573616979152	4211	0.386951128214415	2.52862037059958	3014	0.392213451327434	2.09850559946952	134	0.462881	2.8217931400899	39	0.360503653846154	1.6866041866827	95	0.17577374025974	1.09598945525338	216	0.194652241887906	1.16636217399727	192
k__Bacteria|p__Proteobacteria|c__Gammaproteobacteria|o__Aeromonadales	order	0.00138814785788924	0.0363125302047051	164	0.00106277435711699	0.0260241623912205	123	0.0107770353982301	0.15518999459034	6	4.12857142857143e-05	0.00034542106809764	1	0.015594358974359	0.186775505039639	5	0.000426805194805195	0.00391083856176945	9	0.000484719764011799	0.00416509596569923	9
k__Bacteria|p__Proteobacteria|c__Gammaproteobacteria|o__Aeromonadales|f__Aeromonadaceae	family	0.000512115987460815	0.0233823140629146	10	0.000424894965592177	0.0245727097740218	5	1.2787610619469e-05	0.000192239940413707	1	4.12857142857143e-05	0.00034542106809764	1	0	0	0	7.50649350649351e-06	0.000147288038325474	1	8.52507374631268e-06	0.000156963254065541	1
k__Bacteria|p__Proteobacteria|c__Gammaproteobacteria|o__Aeromonadales|f__Aeromonadaceae|g__Aeromonas	genus	0.000512115987460815	0.0233823140629146	10	0.000424894965592177	0.0245727097740218	5	1.2787610619469e-05	0.000192239940413707	1	4.12857142857143e-05	0.00034542106809764	1	0	0	0	7.50649350649351e-06	0.000147288038325474	1	8.52507374631268e-06	0.000156963254065541	1
k__Bacteria|p__Proteobacteria|c__Gammaproteobacteria|o__Aeromonadales|f__Aeromonadaceae|g__Aeromonas|s__Aeromonas_allosaccharophila	species	8.89237199582027e-06	0.000655504034937246	2	0	0	0	0	0	0	0	0	0	0	0	0	0	0	0	0	0	0
k__Bacteria|p__Proteobacteria|c__Gammaproteobacteria|o__Aeromonadales|f__Aeromonadaceae|g__Aeromonas|s__Aeromonas_caviae	species	0.000264962121212121	0.0194068789200439	6	0.000306564650488953	0.022459936830319	3	1.2787610619469e-05	0.000192239940413707	1	4.12857142857143e-05	0.00034542106809764	1	0	0	0	7.50649350649351e-06	0.000147288038325474	1	8.52507374631268e-06	0.000156963254065541	1
k__Bacteria|p__Proteobacteria|c__Gammaproteobacteria|o__Aeromonadales|f__Aeromonadaceae|g__Aeromonas|s__Aeromonas_media	species	1.86703239289446e-05	0.00137151091974916	2	2.12278160086925e-05	0.00157744242130701	1	0	0	0	0	0	0	0	0	0	0	0	0	0	0	0
k__Bacteria|p__Proteobacteria|c__Gammaproteobacteria|o__Aeromonadales|f__Aeromonadaceae|g__Aeromonas|s__Aeromonas_veronii	species	0.000219591170323929	0.0101155185616029	5	9.7102499094531e-05	0.00510781555276445	2	0	0	0	0	0	0	0	0	0	0	0	0	0	0	0
k__Bacteria|p__Proteobacteria|c__Gammaproteobacteria|o__Aeromonadales|f__Succinivibrionaceae	family	0.000876031870428422	0.0277986441395232	154	0.00063787939152481	0.00860122806305354	118	0.0107642477876106	0.155190766433833	5	0	0	0	0.015594358974359	0.186775505039639	5	0.000419298701298701	0.00390887142395125	8	0.000476194690265487	0.00416311543814637	8
k__Bacteria|p__Proteobacteria|c__Gammaproteobacteria|o__Aeromonadales|f__Succinivibrionaceae|g__Anaerobiospirillum	genus	6.39237199582027e-06	0.00021768089388591	13	6.07026439695762e-06	0.000233242084720277	8	2.73893805309735e-05	0.000411752675142161	1	0	0	0	3.96794871794872e-05	0.000495596636026745	1	0	0	0	0	0	0
k__Bacteria|p__Proteobacteria|c__Gammaproteobacteria|o__Aeromonadales|f__Succinivibrionaceae|g__Anaerobiospirillum|s__Anaerobiospirillum_thomasii	species	6.39237199582027e-06	0.00021768089388591	13	6.07026439695762e-06	0.000233242084720277	8	2.73893805309735e-05	0.000411752675142161	1	0	0	0	3.96794871794872e-05	0.000495596636026745	1	0	0	0	0	0	0
k__Bacteria|p__Proteobacteria|c__Gammaproteobacteria|o__Aeromonadales|f__Succinivibrionaceae|g__Succinatimonas	genus	0.000869639498432602	0.0277300512497339	143	0.000631809127127852	0.0085976792741877	111	0.0107368584070796	0.154779177265469	5	0	0	0	0.0155546794871795	0.186280104706794	5	0.000419298701298701	0.00390887142395125	8	0.000476194690265487	0.00416311543814637	8
k__Bacteria|p__Proteobacteria|c__Gammaproteobacteria|o__Aeromonadales|f__Succinivibrionaceae|g__Succinatimonas|s__Succinatimonas_hippei	species	0.000869639498432602	0.0277300512497339	143	0.000631809127127852	0.0085976792741877	111	0.0107368584070796	0.154779177265469	5	0	0	0	0.0155546794871795	0.186280104706794	5	0.000419298701298701	0.00390887142395125	8	0.000476194690265487	0.00416311543814637	8
k__Bacteria|p__Proteobacteria|c__Gammaproteobacteria|o__Cardiobacteriales	order	2.28578892371996e-07	2.00003265386091e-05	1	0	0	0	0	0	0	0	0	0	0	0	0	0	0	0	0	0	0
k__Bacteria|p__Proteobacteria|c__Gammaproteobacteria|o__Cardiobacteriales|f__Cardiobacteriaceae	family	2.28578892371996e-07	2.00003265386091e-05	1	0	0	0	0	0	0	0	0	0	0	0	0	0	0	0	0	0	0
k__Bacteria|p__Proteobacteria|c__Gammaproteobacteria|o__Cardiobacteriales|f__Cardiobacteriaceae|g__Cardiobacterium	genus	2.28578892371996e-07	2.00003265386091e-05	1	0	0	0	0	0	0	0	0	0	0	0	0	0	0	0	0	0	0
k__Bacteria|p__Proteobacteria|c__Gammaproteobacteria|o__Cardiobacteriales|f__Cardiobacteriaceae|g__Cardiobacterium|s__Cardiobacterium_valvarum	species	2.28578892371996e-07	2.00003265386091e-05	1	0	0	0	0	0	0	0	0	0	0	0	0	0	0	0	0	0	0
k__Bacteria|p__Proteobacteria|c__Gammaproteobacteria|o__Enterobacterales	order	0.375972314524556	2.53262368910002	3343	0.38094314559942	2.52692560507748	2387	0.375709955752212	2.08769464598644	118	0.453075142857143	2.82091272472958	34	0.340994807692308	1.66748347921147	84	0.171224571428571	1.0958220822474	164	0.189928938053097	1.16630090845467	144
k__Bacteria|p__Proteobacteria|c__Gammaproteobacteria|o__Enterobacterales|f__Enterobacterales_unclassified	family	3.20128004179728e-05	0.00200236944824931	4	4.43842810575878e-05	0.00235768880397468	4	0	0	0	0	0	0	0	0	0	0	0	0	0	0	0
k__Bacteria|p__Proteobacteria|c__Gammaproteobacteria|o__Enterobacterales|f__Enterobacterales_unclassified|g__Plesiomonas	genus	3.20128004179728e-05	0.00200236944824931	4	4.43842810575878e-05	0.00235768880397468	4	0	0	0	0	0	0	0	0	0	0	0	0	0	0	0
k__Bacteria|p__Proteobacteria|c__Gammaproteobacteria|o__Enterobacterales|f__Enterobacterales_unclassified|g__Plesiomonas|s__Plesiomonas_shigelloides	species	3.20128004179728e-05	0.00200236944824931	4	4.43842810575878e-05	0.00235768880397468	4	0	0	0	0	0	0	0	0	0	0	0	0	0	0	0
k__Bacteria|p__Proteobacteria|c__Gammaproteobacteria|o__Enterobacterales|f__Enterobacteriaceae	family	0.373878509665622	2.53187386888643	3288	0.378843087649402	2.52637017554889	2348	0.373477345132743	2.08792763941475	116	0.451499571428571	2.82113424103402	34	0.338467371794872	1.66772007686875	82	0.168138545454545	1.09578550478116	160	0.187739026548673	1.16639960108675	140
k__Bacteria|p__Proteobacteria|c__Gammaproteobacteria|o__Enterobacterales|f__Enterobacteriaceae|g__Atlantibacter	genus	8.92110762800418e-07	6.49220070530999e-05	2	1.23687069902209e-06	7.64433680034143e-05	2	0	0	0	0	0	0	0	0	0	0	0	0	0	0	0
k__Bacteria|p__Proteobacteria|c__Gammaproteobacteria|o__Enterobacterales|f__Enterobacteriaceae|g__Atlantibacter|s__Atlantibacter_hermannii	species	8.92110762800418e-07	6.49220070530999e-05	2	1.23687069902209e-06	7.64433680034143e-05	2	0	0	0	0	0	0	0	0	0	0	0	0	0	0	0
k__Bacteria|p__Proteobacteria|c__Gammaproteobacteria|o__Enterobacterales|f__Enterobacteriaceae|g__Cedecea	genus	9.4683908045977e-06	0.0008284706690193	1	1.31274900398406e-05	0.000975505895926851	1	0	0	0	0	0	0	0	0	0	0	0	0	0	0	0
k__Bacteria|p__Proteobacteria|c__Gammaproteobacteria|o__Enterobacterales|f__Enterobacteriaceae|g__Cedecea|s__Cedecea_neteri	species	9.4683908045977e-06	0.0008284706690193	1	1.31274900398406e-05	0.000975505895926851	1	0	0	0	0	0	0	0	0	0	0	0	0	0	0	0
k__Bacteria|p__Proteobacteria|c__Gammaproteobacteria|o__Enterobacterales|f__Enterobacteriaceae|g__Citrobacter	genus	0.00721614289446186	0.222404410857995	138	0.00728481890619341	0.235046622814378	91	0.000948805309734513	0.00851256686119831	4	0.000757714285714286	0.00633949254390962	1	0.00103455128205128	0.00934209973931389	3	0.00124693506493506	0.0168246491097153	5	0.0013923598820059	0.0179228186439045	4
k__Bacteria|p__Proteobacteria|c__Gammaproteobacteria|o__Enterobacterales|f__Enterobacteriaceae|g__Citrobacter|s__Citrobacter_amalonaticus	species	3.12669801462905e-05	0.00204788921330069	3	0	0	0	0.000203761061946903	0.00306320043461979	1	0	0	0	0.000295192307692308	0.00368695074136213	1	0.00011961038961039	0.00234692531657027	1	0.000135840707964602	0.00250109268156338	1
k__Bacteria|p__Proteobacteria|c__Gammaproteobacteria|o__Enterobacterales|f__Enterobacteriaceae|g__Citrobacter|s__Citrobacter_braakii	species	0.000722253134796238	0.0436390506314864	20	0.000944592538935168	0.0513107935603868	11	0	0	0	0	0	0	0	0	0	0.00014187012987013	0.00278369295963231	1	0.000161120943952802	0.00296655118929407	1
k__Bacteria|p__Proteobacteria|c__Gammaproteobacteria|o__Enterobacterales|f__Enterobacteriaceae|g__Citrobacter|s__Citrobacter_europaeus	species	2.13296760710554e-06	0.000131970776726247	2	1.49764578051431e-06	0.000111290298790386	1	3.56637168141593e-05	0.000536143224821618	1	0	0	0	5.16666666666667e-05	0.000645316459834501	1	2.09350649350649e-05	0.000410775636298726	1	0	0	0
k__Bacteria|p__Proteobacteria|c__Gammaproteobacteria|o__Enterobacterales|f__Enterobacteriaceae|g__Citrobacter|s__Citrobacter_farmeri	species	2.03526645768025e-05	0.00171170744308503	3	2.82180369431365e-05	0.00201549347768967	3	0	0	0	0	0	0	0	0	0	0	0	0	0	0	0
k__Bacteria|p__Proteobacteria|c__Gammaproteobacteria|o__Enterobacterales|f__Enterobacteriaceae|g__Citrobacter|s__Citrobacter_freundii	species	0.00208656609195402	0.0897539837662385	64	0.0026953187250996	0.105329780296265	48	0	0	0	0	0	0	0	0	0	0.000460519480519481	0.0090360447041891	1	0.000523008849557522	0.00962961416810397	1
k__Bacteria|p__Proteobacteria|c__Gammaproteobacteria|o__Enterobacterales|f__Enterobacteriaceae|g__Citrobacter|s__Citrobacter_gillenii	species	7.43991640543365e-06	0.000633290807254283	2	1.03151032234698e-05	0.00074568485759755	2	0	0	0	0	0	0	0	0	0	0	0	0	0	0	0
k__Bacteria|p__Proteobacteria|c__Gammaproteobacteria|o__Enterobacterales|f__Enterobacteriaceae|g__Citrobacter|s__Citrobacter_koseri	species	0.00171891196447231	0.0977421030417282	22	5.32216588192684e-05	0.00171894777414107	9	0	0	0	0	0	0	0	0	0	0.000248779220779221	0.00488140079958958	1	0.000282536873156342	0.0052020555274732	1
k__Bacteria|p__Proteobacteria|c__Gammaproteobacteria|o__Enterobacterales|f__Enterobacteriaceae|g__Citrobacter|s__Citrobacter_pasteurii	species	5.47309299895507e-05	0.00261159055583277	6	5.59688518652662e-05	0.0027416895247668	4	0.000457079646017699	0.00687141378710585	1	0	0	0	0.000662179487179487	0.00827061914403275	1	0	0	0	0	0	0
k__Bacteria|p__Proteobacteria|c__Gammaproteobacteria|o__Enterobacterales|f__Enterobacteriaceae|g__Citrobacter|s__Citrobacter_portucalensis	species	1.63113897596656e-05	0.00071045057355087	9	1.93897138717856e-05	0.000801482691780004	8	0	0	0	0	0	0	0	0	0	0	0	0	0	0	0
k__Bacteria|p__Proteobacteria|c__Gammaproteobacteria|o__Enterobacterales|f__Enterobacteriaceae|g__Citrobacter|s__Citrobacter_sp_50677481	species	7.79780564263323e-06	0.000682296853917123	1	0	0	0	0	0	0	0	0	0	0	0	0	0	0	0	0	0	0
k__Bacteria|p__Proteobacteria|c__Gammaproteobacteria|o__Enterobacterales|f__Enterobacteriaceae|g__Citrobacter|s__Citrobacter_sp_MGH106	species	9.52847439916405e-06	0.000622913111375096	4	2.96631655197392e-06	0.000162195369086489	2	0.000234690265486726	0.00352816831818097	1	0.000757714285714286	0.00633949254390962	1	0	0	0	0.000137766233766234	0.00270316870338517	1	0.00015646017699115	0.00288073736873229	1
k__Bacteria|p__Proteobacteria|c__Gammaproteobacteria|o__Enterobacterales|f__Enterobacteriaceae|g__Citrobacter|s__Citrobacter_werkmanii	species	2.09887669801463e-05	0.00171195246516452	5	2.8650851140891e-05	0.00201550860152252	4	0	0	0	0	0	0	0	0	0	0	0	0	0	0	0
k__Bacteria|p__Proteobacteria|c__Gammaproteobacteria|o__Enterobacterales|f__Enterobacteriaceae|g__Citrobacter|s__Citrobacter_youngae	species	0.0025178539707419	0.152071143323178	55	0.003444670409272	0.179052184061058	41	1.76106194690266e-05	0.00026474566188462	1	0	0	0	2.55128205128205e-05	0.000318655026072123	1	0.000117454545454545	0.00230462459968094	1	0.000133392330383481	0.00245601326949612	1
k__Bacteria|p__Proteobacteria|c__Gammaproteobacteria|o__Enterobacterales|f__Enterobacteriaceae|g__Cronobacter	genus	0.000382707680250784	0.0157152477296546	19	0.000361014125316914	0.0172327653828048	13	0.00164300884955752	0.0246998389876877	1	0	0	0	0.00238025641025641	0.0297293930354525	1	0.000183116883116883	0.00359301269963526	1	0	0	0
k__Bacteria|p__Proteobacteria|c__Gammaproteobacteria|o__Enterobacterales|f__Enterobacteriaceae|g__Cronobacter|s__Cronobacter_sakazakii	species	0.000376289184952978	0.0157053633322258	18	0.000352115175660992	0.0172202548296549	12	0.00164300884955752	0.0246998389876877	1	0	0	0	0.00238025641025641	0.0297293930354525	1	0.000183116883116883	0.00359301269963526	1	0	0	0
k__Bacteria|p__Proteobacteria|c__Gammaproteobacteria|o__Enterobacterales|f__Enterobacteriaceae|g__Cronobacter|s__Cronobacter_turicensis	species	6.41849529780564e-06	0.000561609169204144	1	8.89894965592177e-06	0.000661282379995109	1	0	0	0	0	0	0	0	0	0	0	0	0	0	0	0
k__Bacteria|p__Proteobacteria|c__Gammaproteobacteria|o__Enterobacterales|f__Enterobacteriaceae|g__Enterobacter	genus	0.00533713035527691	0.167717054157953	125	0.00370656465048895	0.122086678048045	91	0.000510132743362832	0.00478252583010633	4	8.68571428571428e-05	0.000726698994475311	1	0.000700064102564103	0.005731473547712	3	0.000245428571428571	0.00407064438563303	4	0.000278731563421829	0.00433773492093473	4
k__Bacteria|p__Proteobacteria|c__Gammaproteobacteria|o__Enterobacterales|f__Enterobacteriaceae|g__Enterobacter|s__Enterobacter_bugandensis	species	1.86050156739812e-05	0.000851725577891689	7	2.55776892430279e-05	0.00100269638352008	6	0	0	0	0	0	0	0	0	0	3.11688311688312e-06	6.11576629725151e-05	1	3.53982300884956e-06	6.51750535912282e-05	1
k__Bacteria|p__Proteobacteria|c__Gammaproteobacteria|o__Enterobacterales|f__Enterobacteriaceae|g__Enterobacter|s__Enterobacter_cloacae_complex	species	0.00522733803552769	0.167648684297068	110	0.00357110467222021	0.121958011531652	80	0.000472743362831858	0.00475311701196175	3	8.68571428571428e-05	0.000726698994475311	1	0.000645897435897436	0.00569758759043712	2	0.000220363636363636	0.00404872290470599	2	0.000250265486725664	0.00431457262212108	2
k__Bacteria|p__Proteobacteria|c__Gammaproteobacteria|o__Enterobacterales|f__Enterobacteriaceae|g__Enterobacter|s__Enterobacter_mori	species	9.11873040752351e-05	0.00404975206291106	12	0.000109882289025715	0.0047157676530738	8	3.73893805309734e-05	0.00056208563892589	1	0	0	0	5.41666666666667e-05	0.000676541449826493	1	2.19480519480519e-05	0.000430651876764794	1	2.49262536873156e-05	0.000458941002371565	1
k__Bacteria|p__Proteobacteria|c__Gammaproteobacteria|o__Enterobacterales|f__Enterobacteriaceae|g__Escherichia	genus	0.218991486415883	1.56849114510035	2955	0.227151495834842	1.62454063018312	2109	0.161570353982301	1.01759853963551	105	0.264878	1.65387880825529	31	0.115214358974359	0.527746191585628	74	0.0634115324675325	0.366341865743384	148	0.0691022123893805	0.389564404800662	129
k__Bacteria|p__Proteobacteria|c__Gammaproteobacteria|o__Enterobacterales|f__Enterobacteriaceae|g__Escherichia|s__Escherichia_albertii	species	1.56086729362591e-06	0.000120458869903593	2	1.88880840275263e-06	0.000140357656152808	1	0	0	0	0	0	0	0	0	0	3.94805194805195e-06	7.74663730985191e-05	1	4.48377581120944e-06	8.25550678822224e-05	1
k__Bacteria|p__Proteobacteria|c__Gammaproteobacteria|o__Enterobacterales|f__Enterobacteriaceae|g__Escherichia|s__Escherichia_coli	species	0.218139955590387	1.56809602663466	2926	0.226150523361101	1.62401480145751	2092	0.161075221238938	1.01765403660956	104	0.263958714285714	1.65399097570126	31	0.114909551282051	0.527799253217752	73	0.0632814025974026	0.366355463649642	146	0.0689544247787611	0.389581094192161	127
k__Bacteria|p__Proteobacteria|c__Gammaproteobacteria|o__Enterobacterales|f__Enterobacteriaceae|g__Escherichia|s__Escherichia_fergusonii	species	1.49869383490073e-05	0.00102456286571363	2	2.07787033683448e-05	0.00120638068843819	2	0	0	0	0	0	0	0	0	0	0	0	0	0	0	0
k__Bacteria|p__Proteobacteria|c__Gammaproteobacteria|o__Enterobacterales|f__Enterobacteriaceae|g__Escherichia|s__Escherichia_marmotae	species	0.000834986938349007	0.0353425763723773	50	0.000978310394784498	0.0410366683452065	32	0.000495132743362832	0.00531100310509238	2	0.000919285714285714	0.00769129610106682	1	0.000304807692307692	0.00380704685671595	1	0.000126181818181818	0.00242380419790311	2	0.00014330383480826	0.00258300184278628	2
k__Bacteria|p__Proteobacteria|c__Gammaproteobacteria|o__Enterobacterales|f__Enterobacteriaceae|g__Klebsiella	genus	0.134880805903866	1.74862334541875	542	0.130824869612459	1.70059238755864	381	0.208222168141593	1.48169388077031	24	0.184334714285714	1.20749361191183	10	0.218940897435897	1.59294024682756	14	0.101798077922078	1.02870149270915	25	0.115542212389381	1.0957459370233	23
k__Bacteria|p__Proteobacteria|c__Gammaproteobacteria|o__Enterobacterales|f__Enterobacteriaceae|g__Klebsiella|s__Klebsiella_aerogenes	species	0.000300957419017764	0.0206136256639947	25	0.000386360014487505	0.0241836884131199	21	0	0	0	0	0	0	0	0	0	0	0	0	0	0	0
k__Bacteria|p__Proteobacteria|c__Gammaproteobacteria|o__Enterobacterales|f__Enterobacteriaceae|g__Klebsiella|s__Klebsiella_michiganensis	species	0.0015910775862069	0.0402308755398487	87	0.00109344983701557	0.0287133503567992	57	0.000249646017699115	0.00277202563053841	3	0	0	0	0.000361666666666667	0.0033337068070346	3	0.00270267532467532	0.0428240260380227	3	0.00306941002949852	0.0456327936905679	3
k__Bacteria|p__Proteobacteria|c__Gammaproteobacteria|o__Enterobacterales|f__Enterobacteriaceae|g__Klebsiella|s__Klebsiella_oxytoca	species	0.00110360893416928	0.0431948154683207	69	0.00029021731256791	0.00621375488287646	43	0.000497964601769912	0.00648985014848976	2	0.000232428571428571	0.00194463694738706	1	0.000617115384615385	0.00770776868340787	1	0.000375714285714286	0.00513439617021691	5	0.00042669616519174	0.00547064319631392	5
k__Bacteria|p__Proteobacteria|c__Gammaproteobacteria|o__Enterobacterales|f__Enterobacteriaceae|g__Klebsiella|s__Klebsiella_pneumoniae	species	0.0871754963427377	1.13215317061043	400	0.0794468652662079	0.973991711070863	276	0.160826592920354	1.14098594690085	19	0.150284571428571	0.97452465198061	8	0.165556987179487	1.21117260381586	11	0.0764067272727273	0.783989625332073	20	0.0867136283185841	0.835102684815412	18
k__Bacteria|p__Proteobacteria|c__Gammaproteobacteria|o__Enterobacterales|f__Enterobacteriaceae|g__Klebsiella|s__Klebsiella_quasipneumoniae	species	0.0110843978578892	0.367808922640486	215	0.0124823741398044	0.42671517145537	143	0.00878650442477876	0.0636229321807963	11	0.00732757142857143	0.0468582854701809	6	0.00944115384615385	0.0699794145672581	5	0.00425155844155844	0.045124678336369	9	0.00482846607669617	0.0480683235755932	9
k__Bacteria|p__Proteobacteria|c__Gammaproteobacteria|o__Enterobacterales|f__Enterobacteriaceae|g__Klebsiella|s__Klebsiella_variicola	species	0.033625289968652	0.591075990874559	280	0.0371256283955089	0.666720474012672	188	0.0378613716814159	0.280585309707125	11	0.0264898571428571	0.187581643484759	5	0.0429639743589744	0.313901755472343	6	0.0180614805194805	0.200395270828577	14	0.0205041002949853	0.213479470460946	13
k__Bacteria|p__Proteobacteria|c__Gammaproteobacteria|o__Enterobacterales|f__Enterobacteriaceae|g__Kluyvera	genus	5.88845350052247e-05	0.00265832777898556	12	2.29047446577327e-05	0.00136805966613922	6	0.000405353982300885	0.00563074552856662	3	0.00125142857142857	0.010104612705572	2	2.57051282051282e-05	0.0003210569483792	1	0	0	0	0	0	0
k__Bacteria|p__Proteobacteria|c__Gammaproteobacteria|o__Enterobacterales|f__Enterobacteriaceae|g__Kluyvera|s__Kluyvera_ascorbata	species	6.08672936259143e-07	4.6426534092199e-05	2	1.17710974284679e-07	8.74712142850673e-06	1	1.77433628318584e-05	0.000266741232200333	1	0	0	0	2.57051282051282e-05	0.0003210569483792	1	0	0	0	0	0	0
k__Bacteria|p__Proteobacteria|c__Gammaproteobacteria|o__Enterobacterales|f__Enterobacteriaceae|g__Kluyvera|s__Kluyvera_cryocrescens	species	3.17829153605016e-05	0.00154413292422704	8	2.02480985150308e-05	0.00135499928719677	4	0.000387610619469027	0.00562565200556424	2	0.00125142857142857	0.010104612705572	2	0	0	0	0	0	0	0	0	0
k__Bacteria|p__Proteobacteria|c__Gammaproteobacteria|o__Enterobacterales|f__Enterobacteriaceae|g__Kluyvera|s__Kluyvera_georgiana	species	2.64929467084639e-05	0.00216378369692602	2	2.53893516841724e-06	0.000188668680657945	1	0	0	0	0	0	0	0	0	0	0	0	0	0	0	0
k__Bacteria|p__Proteobacteria|c__Gammaproteobacteria|o__Enterobacterales|f__Enterobacteriaceae|g__Kosakonia	genus	7.41248693834901e-06	0.000635013831205154	2	2.17312567910177e-07	1.61485318680124e-05	1	0	0	0	0	0	0	0	0	0	0	0	0	0	0	0
k__Bacteria|p__Proteobacteria|c__Gammaproteobacteria|o__Enterobacterales|f__Enterobacteriaceae|g__Kosakonia|s__Kosakonia_cowanii	species	7.41248693834901e-06	0.000635013831205154	2	2.17312567910177e-07	1.61485318680124e-05	1	0	0	0	0	0	0	0	0	0	0	0	0	0	0	0
k__Bacteria|p__Proteobacteria|c__Gammaproteobacteria|o__Enterobacterales|f__Enterobacteriaceae|g__Leclercia	genus	3.9980407523511e-05	0.0030970366548394	3	6.72582397681999e-06	0.000446739319247793	2	0	0	0	0	0	0	0	0	0	0	0	0	0	0	0
k__Bacteria|p__Proteobacteria|c__Gammaproteobacteria|o__Enterobacterales|f__Enterobacteriaceae|g__Leclercia|s__Leclercia_adecarboxylata	species	3.9980407523511e-05	0.0030970366548394	3	6.72582397681999e-06	0.000446739319247793	2	0	0	0	0	0	0	0	0	0	0	0	0	0	0	0
k__Bacteria|p__Proteobacteria|c__Gammaproteobacteria|o__Enterobacterales|f__Enterobacteriaceae|g__Metakosakonia	genus	4.25809822361547e-07	3.72577511519233e-05	1	0	0	0	0	0	0	0	0	0	0	0	0	0	0	0	0	0	0
k__Bacteria|p__Proteobacteria|c__Gammaproteobacteria|o__Enterobacterales|f__Enterobacteriaceae|g__Metakosakonia|s__Kluyvera_intestini	species	4.25809822361547e-07	3.72577511519233e-05	1	0	0	0	0	0	0	0	0	0	0	0	0	0	0	0	0	0	0
k__Bacteria|p__Proteobacteria|c__Gammaproteobacteria|o__Enterobacterales|f__Enterobacteriaceae|g__Pluralibacter	genus	0	0	0	0	0	0	0	0	0	0	0	0	0	0	0	0	0	0	0	0	0
k__Bacteria|p__Proteobacteria|c__Gammaproteobacteria|o__Enterobacterales|f__Enterobacteriaceae|g__Pluralibacter|s__Pluralibacter_gergoviae	species	0	0	0	0	0	0	0	0	0	0	0	0	0	0	0	0	0	0	0	0	0
k__Bacteria|p__Proteobacteria|c__Gammaproteobacteria|o__Enterobacterales|f__Enterobacteriaceae|g__Raoultella	genus	0.00694559561128527	0.475087810320745	62	0.009460632017385	0.559354680929933	47	0.000177389380530973	0.00172486258355655	3	0.000190714285714286	0.00159563019346142	1	0.000171410256410256	0.00178472820690975	2	0.00125335064935065	0.0238972266291892	2	0.00142342182890855	0.0254667477259216	2
k__Bacteria|p__Proteobacteria|c__Gammaproteobacteria|o__Enterobacterales|f__Enterobacteriaceae|g__Raoultella|s__Raoultella_ornithinolytica	species	0.0013548262800418	0.0597619823055431	37	0.00172868888084028	0.0700163372848017	28	8.11061946902655e-05	0.000946423028392994	2	0.000190714285714286	0.00159563019346142	1	3.19230769230769e-05	0.000398719102974667	1	0.00125335064935065	0.0238972266291892	2	0.00142342182890855	0.0254667477259216	2
k__Bacteria|p__Proteobacteria|c__Gammaproteobacteria|o__Enterobacterales|f__Enterobacteriaceae|g__Raoultella|s__Raoultella_planticola	species	0.00556140543364681	0.471264687831811	29	0.00769123143788482	0.55490259369592	22	9.6283185840708e-05	0.00144745366899732	1	0	0	0	0.000139487179487179	0.00174219431339935	1	0	0	0	0	0	0
k__Bacteria|p__Proteobacteria|c__Gammaproteobacteria|o__Enterobacterales|f__Enterobacteriaceae|g__Raoultella|s__Raoultella_sp_T31	species	2.54284221525601e-05	0.0022249506117351	1	3.52553422672945e-05	0.00261983015338722	1	0	0	0	0	0	0	0	0	0	0	0	0	0	0	0
k__Bacteria|p__Proteobacteria|c__Gammaproteobacteria|o__Enterobacterales|f__Enterobacteriaceae|g__Raoultella|s__Raoultella_terrigena	species	3.9367816091954e-06	0.000333670156596758	2	5.45816733067729e-06	0.000392888580243226	2	0	0	0	0	0	0	0	0	0	0	0	0	0	0	0
k__Bacteria|p__Proteobacteria|c__Gammaproteobacteria|o__Enterobacterales|f__Enterobacteriaceae|g__Salmonella	genus	7.56008359456635e-06	0.000526531038342986	6	9.46577327055415e-06	0.000618354607471817	3	0	0	0	0	0	0	0	0	0	0	0	0	0	0	0
k__Bacteria|p__Proteobacteria|c__Gammaproteobacteria|o__Enterobacterales|f__Enterobacteriaceae|g__Salmonella|s__Salmonella_enterica	species	7.56008359456635e-06	0.000526531038342986	6	9.46577327055415e-06	0.000618354607471817	3	0	0	0	0	0	0	0	0	0	0	0	0	0	0	0
k__Bacteria|p__Proteobacteria|c__Gammaproteobacteria|o__Enterobacterales|f__Erwiniaceae	family	1.46878265412748e-05	0.00123010376721093	2	2.03639985512495e-05	0.0014484166428562	2	0	0	0	0	0	0	0	0	0	0	0	0	0	0	0
k__Bacteria|p__Proteobacteria|c__Gammaproteobacteria|o__Enterobacterales|f__Erwiniaceae|g__Erwinia	genus	6.43939393939394e-07	5.63437770487674e-05	1	8.92792466497646e-07	6.63435517577511e-05	1	0	0	0	0	0	0	0	0	0	0	0	0	0	0	0
k__Bacteria|p__Proteobacteria|c__Gammaproteobacteria|o__Enterobacterales|f__Erwiniaceae|g__Erwinia|s__Erwinia_persicina	species	6.43939393939394e-07	5.63437770487674e-05	1	8.92792466497646e-07	6.63435517577511e-05	1	0	0	0	0	0	0	0	0	0	0	0	0	0	0	0
k__Bacteria|p__Proteobacteria|c__Gammaproteobacteria|o__Enterobacterales|f__Erwiniaceae|g__Pantoea	genus	1.40438871473354e-05	0.00122882006253215	1	1.94712060847519e-05	0.00144690845537391	1	0	0	0	0	0	0	0	0	0	0	0	0	0	0	0
k__Bacteria|p__Proteobacteria|c__Gammaproteobacteria|o__Enterobacterales|f__Erwiniaceae|g__Pantoea|s__Pantoea_dispersa	species	1.40438871473354e-05	0.00122882006253215	1	1.94712060847519e-05	0.00144690845537391	1	0	0	0	0	0	0	0	0	0	0	0	0	0	0	0
k__Bacteria|p__Proteobacteria|c__Gammaproteobacteria|o__Enterobacterales|f__Erwiniaceae|g__Pantoea|s__Pantoea_stewartii	species	0	0	0	0	0	0	0	0	0	0	0	0	0	0	0	0	0	0	0	0	0
k__Bacteria|p__Proteobacteria|c__Gammaproteobacteria|o__Enterobacterales|f__Hafniaceae	family	0.00162868207941484	0.0339364264055395	78	0.0015807171314741	0.0367711018752612	51	0.00215685840707965	0.0259172916168568	4	0.001331	0.00968605992943063	2	0.0025274358974359	0.0305425268589773	2	0.00190984415584416	0.0226251542346636	6	0.00216899705014749	0.0241039494087094	6
k__Bacteria|p__Proteobacteria|c__Gammaproteobacteria|o__Enterobacterales|f__Hafniaceae|g__Hafnia	genus	0.00162868207941484	0.0339364264055395	78	0.0015807171314741	0.0367711018752612	51	0.00215685840707965	0.0259172916168568	4	0.001331	0.00968605992943063	2	0.0025274358974359	0.0305425268589773	2	0.00190984415584416	0.0226251542346636	6	0.00216899705014749	0.0241039494087094	6
k__Bacteria|p__Proteobacteria|c__Gammaproteobacteria|o__Enterobacterales|f__Hafniaceae|g__Hafnia|s__Hafnia_alvei	species	0.00141869775339603	0.0326021128039838	64	0.00138886635277074	0.0357443127249069	41	0.00209938053097345	0.0259075621318285	3	0.00114542857142857	0.00958334298964317	1	0.0025274358974359	0.0305425268589773	2	0.0018761038961039	0.02261827244337	5	0.0021306784660767	0.0240970203751095	5
k__Bacteria|p__Proteobacteria|c__Gammaproteobacteria|o__Enterobacterales|f__Hafniaceae|g__Hafnia|s__Hafnia_paralvei	species	0.000209984326018809	0.00945405544254222	14	0.000191850778703368	0.00865973715834962	10	5.74778761061947e-05	0.000864081946703823	1	0.000185571428571429	0.00155260196352538	1	0	0	0	3.37402597402597e-05	0.000662031701677476	1	3.83185840707965e-05	0.000705519955125045	1
k__Bacteria|p__Proteobacteria|c__Gammaproteobacteria|o__Enterobacterales|f__Morganellaceae	family	4.15151515151515e-05	0.00145726669085023	17	2.08058674393336e-05	0.000692564634680074	9	4.65044247787611e-05	0.000699114800604864	1	0.000150142857142857	0.00125618526841045	1	0	0	0	0	0	0	0	0	0
k__Bacteria|p__Proteobacteria|c__Gammaproteobacteria|o__Enterobacterales|f__Morganellaceae|g__Morganella	genus	3.54950365726228e-05	0.00143475718985325	11	1.82596885186527e-05	0.00067612689455568	7	4.65044247787611e-05	0.000699114800604864	1	0.000150142857142857	0.00125618526841045	1	0	0	0	0	0	0	0	0	0
k__Bacteria|p__Proteobacteria|c__Gammaproteobacteria|o__Enterobacterales|f__Morganellaceae|g__Morganella|s__Morganella_morganii	species	3.54950365726228e-05	0.00143475718985325	11	1.82596885186527e-05	0.00067612689455568	7	4.65044247787611e-05	0.000699114800604864	1	0.000150142857142857	0.00125618526841045	1	0	0	0	0	0	0	0	0	0
k__Bacteria|p__Proteobacteria|c__Gammaproteobacteria|o__Enterobacterales|f__Morganellaceae|g__Proteus	genus	4.06347962382445e-06	0.00019034428059007	5	2.54617892068091e-06	0.000150303683847334	2	0	0	0	0	0	0	0	0	0	0	0	0	0	0	0
k__Bacteria|p__Proteobacteria|c__Gammaproteobacteria|o__Enterobacterales|f__Morganellaceae|g__Proteus|s__Proteus_mirabilis	species	2.52873563218391e-06	0.000134927633156364	4	2.54617892068091e-06	0.000150303683847334	2	0	0	0	0	0	0	0	0	0	0	0	0	0	0	0
k__Bacteria|p__Proteobacteria|c__Gammaproteobacteria|o__Enterobacterales|f__Morganellaceae|g__Proteus|s__Proteus_penneri	species	1.53474399164054e-06	0.000134287906759233	1	0	0	0	0	0	0	0	0	0	0	0	0	0	0	0	0	0	0
k__Bacteria|p__Proteobacteria|c__Gammaproteobacteria|o__Enterobacterales|f__Morganellaceae|g__Providencia	genus	1.95663531870428e-06	0.000171202795170494	1	0	0	0	0	0	0	0	0	0	0	0	0	0	0	0	0	0	0
k__Bacteria|p__Proteobacteria|c__Gammaproteobacteria|o__Enterobacterales|f__Morganellaceae|g__Providencia|s__Providencia_rustigianii	species	1.95663531870428e-06	0.000171202795170494	1	0	0	0	0	0	0	0	0	0	0	0	0	0	0	0	0	0	0
k__Bacteria|p__Proteobacteria|c__Gammaproteobacteria|o__Enterobacterales|f__Pectobacteriaceae	family	2.37722048066876e-07	1.62667482735639e-05	2	0	0	0	0	0	0	0	0	0	0	0	0	1.24675324675325e-06	2.4463065189006e-05	1	1.41592920353982e-06	2.60700214364913e-05	1
k__Bacteria|p__Proteobacteria|c__Gammaproteobacteria|o__Enterobacterales|f__Pectobacteriaceae|g__Pectobacterium	genus	2.37722048066876e-07	1.62667482735639e-05	2	0	0	0	0	0	0	0	0	0	0	0	0	1.24675324675325e-06	2.4463065189006e-05	1	1.41592920353982e-06	2.60700214364913e-05	1
k__Bacteria|p__Proteobacteria|c__Gammaproteobacteria|o__Enterobacterales|f__Pectobacteriaceae|g__Pectobacterium|s__Pectobacterium_carotovorum	species	2.37722048066876e-07	1.62667482735639e-05	2	0	0	0	0	0	0	0	0	0	0	0	0	1.24675324675325e-06	2.4463065189006e-05	1	1.41592920353982e-06	2.60700214364913e-05	1
k__Bacteria|p__Proteobacteria|c__Gammaproteobacteria|o__Enterobacterales|f__Yersiniaceae	family	0.00037666013584117	0.0141582318246205	33	0.000433770373053242	0.0155527395158621	25	2.92920353982301e-05	0.000440355849667383	1	9.45714285714286e-05	0.000791241339379369	1	0	0	0	0.00117496103896104	0.0227186406247032	2	1.95280235988201e-05	0.000359549045644942	1
k__Bacteria|p__Proteobacteria|c__Gammaproteobacteria|o__Enterobacterales|f__Yersiniaceae|g__Serratia	genus	0.000159367816091954	0.011070329466894	17	0.000214929373415429	0.0130328947650124	11	2.92920353982301e-05	0.000440355849667383	1	9.45714285714286e-05	0.000791241339379369	1	0	0	0	1.71948051948052e-05	0.000337386440731708	1	1.95280235988201e-05	0.000359549045644942	1
k__Bacteria|p__Proteobacteria|c__Gammaproteobacteria|o__Enterobacterales|f__Yersiniaceae|g__Serratia|s__Serratia_liquefaciens	species	1.02272727272727e-06	8.94871753127483e-05	1	1.41796450561391e-06	0.000105369170438781	1	0	0	0	0	0	0	0	0	0	0	0	0	0	0	0
k__Bacteria|p__Proteobacteria|c__Gammaproteobacteria|o__Enterobacterales|f__Yersiniaceae|g__Serratia|s__Serratia_marcescens	species	0.00015796499477534	0.0110699378727324	15	0.000212984425932633	0.0130324418243555	9	2.92920353982301e-05	0.000440355849667383	1	9.45714285714286e-05	0.000791241339379369	1	0	0	0	1.71948051948052e-05	0.000337386440731708	1	1.95280235988201e-05	0.000359549045644942	1
k__Bacteria|p__Proteobacteria|c__Gammaproteobacteria|o__Enterobacterales|f__Yersiniaceae|g__Serratia|s__Serratia_rubidaea	species	3.80094043887147e-07	3.32576858442015e-05	1	5.2698297718218e-07	3.91601897799301e-05	1	0	0	0	0	0	0	0	0	0	0	0	0	0	0	0
k__Bacteria|p__Proteobacteria|c__Gammaproteobacteria|o__Enterobacterales|f__Yersiniaceae|g__Yersinia	genus	0.000217292319749216	0.00883020960943415	16	0.000218840999637812	0.00849267026611419	14	0	0	0	0	0	0	0	0	0	0.00115776623376623	0.0227170139111407	1	0	0	0
k__Bacteria|p__Proteobacteria|c__Gammaproteobacteria|o__Enterobacterales|f__Yersiniaceae|g__Yersinia|s__Yersinia_pestis	species	0.000114298589341693	0.00436020048546756	16	0.000109712060847519	0.00368477250624533	14	0	0	0	0	0	0	0	0	0	0.000690103896103896	0.0135408162293063	1	0	0	0
k__Bacteria|p__Proteobacteria|c__Gammaproteobacteria|o__Enterobacterales|f__Yersiniaceae|g__Yersinia|s__Yersinia_pseudotuberculosis	species	0.000102993730407524	0.00462819280277803	12	0.000109130749728359	0.00488102636824082	10	0	0	0	0	0	0	0	0	0	0.000467662337662338	0.00917619768183445	1	0	0	0
k__Bacteria|p__Proteobacteria|c__Gammaproteobacteria|o__Oceanospirillales	order	2.40203761755486e-06	0.000197574424882119	2	2.06446939514669e-07	1.53411052746118e-05	1	0	0	0	0	0	0	0	0	0	0	0	0	0	0	0
k__Bacteria|p__Proteobacteria|c__Gammaproteobacteria|o__Oceanospirillales|f__Halomonadaceae	family	2.40203761755486e-06	0.000197574424882119	2	2.06446939514669e-07	1.53411052746118e-05	1	0	0	0	0	0	0	0	0	0	0	0	0	0	0	0
k__Bacteria|p__Proteobacteria|c__Gammaproteobacteria|o__Oceanospirillales|f__Halomonadaceae|g__Cobetia	genus	2.25313479623824e-06	0.000197146075880576	1	0	0	0	0	0	0	0	0	0	0	0	0	0	0	0	0	0	0
k__Bacteria|p__Proteobacteria|c__Gammaproteobacteria|o__Oceanospirillales|f__Halomonadaceae|g__Cobetia|s__Cobetia_marina	species	2.25313479623824e-06	0.000197146075880576	1	0	0	0	0	0	0	0	0	0	0	0	0	0	0	0	0	0	0
k__Bacteria|p__Proteobacteria|c__Gammaproteobacteria|o__Oceanospirillales|f__Halomonadaceae|g__Halomonas	genus	1.48902821316614e-07	1.30287841451511e-05	1	2.06446939514669e-07	1.53411052746118e-05	1	0	0	0	0	0	0	0	0	0	0	0	0	0	0	0
k__Bacteria|p__Proteobacteria|c__Gammaproteobacteria|o__Oceanospirillales|f__Halomonadaceae|g__Halomonas|s__Halomonas_campaniensis	species	1.48902821316614e-07	1.30287841451511e-05	1	2.06446939514669e-07	1.53411052746118e-05	1	0	0	0	0	0	0	0	0	0	0	0	0	0	0	0
k__Bacteria|p__Proteobacteria|c__Gammaproteobacteria|o__Pasteurellales	order	0.00516795062695925	0.0800209751698798	1440	0.00402413256066643	0.0334997947015392	1038	0.00534243362831858	0.0282674341689439	38	0.00959228571428571	0.0420409870115188	14	0.00343544871794872	0.019007721838105	24	0.00381220779220779	0.0192189829405515	77	0.00389395280235988	0.0200191590705318	68
k__Bacteria|p__Proteobacteria|c__Gammaproteobacteria|o__Pasteurellales|f__Pasteurellaceae	family	0.00516795062695925	0.0800209751698798	1440	0.00402413256066643	0.0334997947015392	1038	0.00534243362831858	0.0282674341689439	38	0.00959228571428571	0.0420409870115188	14	0.00343544871794872	0.019007721838105	24	0.00381220779220779	0.0192189829405515	77	0.00389395280235988	0.0200191590705318	68
k__Bacteria|p__Proteobacteria|c__Gammaproteobacteria|o__Pasteurellales|f__Pasteurellaceae|g__Actinobacillus	genus	1.1216039707419e-05	0.000299907448965804	17	1.18163708801159e-05	0.000329870491511579	11	9.7787610619469e-06	0.00014700701325754	1	0	0	0	1.41666666666667e-05	0.000176941609954621	1	1.11688311688312e-05	0.00019749059857617	2	1.32743362831858e-06	2.44406450967106e-05	1
k__Bacteria|p__Proteobacteria|c__Gammaproteobacteria|o__Pasteurellales|f__Pasteurellaceae|g__Actinobacillus|s__Actinobacillus_pleuropneumoniae	species	1.1216039707419e-05	0.000299907448965804	17	1.18163708801159e-05	0.000329870491511579	11	9.7787610619469e-06	0.00014700701325754	1	0	0	0	1.41666666666667e-05	0.000176941609954621	1	1.11688311688312e-05	0.00019749059857617	2	1.32743362831858e-06	2.44406450967106e-05	1
k__Bacteria|p__Proteobacteria|c__Gammaproteobacteria|o__Pasteurellales|f__Pasteurellaceae|g__Aggregatibacter	genus	3.39942528735632e-05	0.00136977478426243	23	2.94657732705541e-05	0.00153161829906307	13	7.29203539823009e-05	0.00109623329343179	1	0.000235428571428571	0.00196973674818308	1	0	0	0	2.2e-05	0.000431671171147669	1	2.49852507374631e-05	0.000460027253264752	1
k__Bacteria|p__Proteobacteria|c__Gammaproteobacteria|o__Pasteurellales|f__Pasteurellaceae|g__Aggregatibacter|s__Aggregatibacter_aphrophilus	species	4.86415882967607e-06	0.000234401013724694	5	2.70191959434987e-06	0.000147448189372108	3	0	0	0	0	0	0	0	0	0	0	0	0	0	0	0
k__Bacteria|p__Proteobacteria|c__Gammaproteobacteria|o__Pasteurellales|f__Pasteurellaceae|g__Aggregatibacter|s__Aggregatibacter_segnis	species	2.91300940438871e-05	0.0013496749787242	18	2.67638536762043e-05	0.00152455183553494	10	7.29203539823009e-05	0.00109623329343179	1	0.000235428571428571	0.00196973674818308	1	0	0	0	2.2e-05	0.000431671171147669	1	2.49852507374631e-05	0.000460027253264752	1
k__Bacteria|p__Proteobacteria|c__Gammaproteobacteria|o__Pasteurellales|f__Pasteurellaceae|g__Glaesserella	genus	3.33764367816092e-05	0.000787367557553032	23	2.6990220934444e-05	0.000758961981130341	12	9.15486725663717e-05	0.00137627832773688	1	0	0	0	0.000132628205128205	0.00165652575111363	1	6.65194805194805e-05	0.000820194552796609	4	6.1858407079646e-05	0.00083772184945356	3
k__Bacteria|p__Proteobacteria|c__Gammaproteobacteria|o__Pasteurellales|f__Pasteurellaceae|g__Glaesserella|s__Glaesserella_parasuis	species	3.33764367816092e-05	0.000787367557553032	23	2.6990220934444e-05	0.000758961981130341	12	9.15486725663717e-05	0.00137627832773688	1	0	0	0	0.000132628205128205	0.00165652575111363	1	6.65194805194805e-05	0.000820194552796609	4	6.1858407079646e-05	0.00083772184945356	3
k__Bacteria|p__Proteobacteria|c__Gammaproteobacteria|o__Pasteurellales|f__Pasteurellaceae|g__Haemophilus	genus	0.00507151253918495	0.079984924189791	1410	0.00393504708438971	0.0334376035079243	1021	0.0051291592920354	0.0273967770643244	37	0.00935671428571429	0.0402640631196442	14	0.00323217948717949	0.0188724747952305	23	0.00370620779220779	0.0191331270901642	73	0.00379976401179941	0.0199268206893218	65
k__Bacteria|p__Proteobacteria|c__Gammaproteobacteria|o__Pasteurellales|f__Pasteurellaceae|g__Haemophilus|s__Haemophilus_haemolyticus	species	1.16248693834901e-07	1.01715946396355e-05	1	1.61173487866715e-07	1.19768278021092e-05	1	0	0	0	0	0	0	0	0	0	0	0	0	0	0	0
k__Bacteria|p__Proteobacteria|c__Gammaproteobacteria|o__Pasteurellales|f__Pasteurellaceae|g__Haemophilus|s__Haemophilus_parahaemolyticus	species	1.37539184952978e-06	9.35562137808691e-05	3	4.72654835204636e-07	2.7872930710916e-05	2	0	0	0	0	0	0	0	0	0	0	0	0	0	0	0
k__Bacteria|p__Proteobacteria|c__Gammaproteobacteria|o__Pasteurellales|f__Pasteurellaceae|g__Haemophilus|s__Haemophilus_parainfluenzae	species	0.00366792580982236	0.0754445877530189	1182	0.00245315465411083	0.0149095797885243	855	0.0042691592920354	0.0240516008929196	29	0.00780142857142857	0.0345105833078557	11	0.00268416666666667	0.0173604956803893	18	0.00280031168831169	0.0178581597656393	56	0.00288477876106195	0.0186250225255737	50
k__Bacteria|p__Proteobacteria|c__Gammaproteobacteria|o__Pasteurellales|f__Pasteurellaceae|g__Haemophilus|s__Haemophilus_paraphrohaemolyticus	species	3.57497387669801e-06	0.000150246500252131	8	2.57877580586744e-06	0.000118890815218087	5	0	0	0	0	0	0	0	0	0	0	0	0	0	0	0
k__Bacteria|p__Proteobacteria|c__Gammaproteobacteria|o__Pasteurellales|f__Pasteurellaceae|g__Haemophilus|s__Haemophilus_pittmaniae	species	0.000488234064785789	0.0220913365214583	100	0.000576314741035857	0.0259046276424112	76	0.00020646017699115	0.00253790374403023	3	0.000658571428571429	0.00454952562767296	2	3.58974358974359e-06	4.48358830654244e-05	1	0.000127090909090909	0.0014247082503042	5	0.000117846607669617	0.00143941857100533	4
k__Bacteria|p__Proteobacteria|c__Gammaproteobacteria|o__Pasteurellales|f__Pasteurellaceae|g__Haemophilus|s__Haemophilus_sp_HMSC71H05	species	0.000894824973876698	0.00619428639794872	767	0.000894308221658819	0.00631584048887051	554	0.000605265486725664	0.00253692607878187	21	0.000741	0.00305292501699932	7	0.000544358974358974	0.00227628168206672	14	0.000778805194805195	0.00330776818104841	46	0.000797138643067847	0.0034393946094535	41
k__Bacteria|p__Proteobacteria|c__Gammaproteobacteria|o__Pasteurellales|f__Pasteurellaceae|g__Haemophilus|s__Haemophilus_sputorum	species	1.54819749216301e-05	0.000535213445217463	20	8.08583846432452e-06	0.000222913260975196	10	4.83185840707965e-05	0.000726387594919611	1	0.000156	0.00130518964139316	1	0	0	0	0	0	0	0	0	0
k__Bacteria|p__Proteobacteria|c__Gammaproteobacteria|o__Pasteurellales|f__Pasteurellaceae|g__Pasteurella	genus	1.78513584117032e-05	0.00066832599933768	20	2.08167330677291e-05	0.000774004940076009	12	3.89823008849558e-05	0.000586032482714448	1	0	0	0	5.6474358974359e-05	0.000705364517511409	1	6.28571428571428e-06	0.000105706804754607	2	6.01769911504425e-06	0.000110797591105088	1
k__Bacteria|p__Proteobacteria|c__Gammaproteobacteria|o__Pasteurellales|f__Pasteurellaceae|g__Pasteurella|s__Pasteurella_multocida	species	1.78513584117032e-05	0.00066832599933768	20	2.08167330677291e-05	0.000774004940076009	12	3.89823008849558e-05	0.000586032482714448	1	0	0	0	5.6474358974359e-05	0.000705364517511409	1	6.28571428571428e-06	0.000105706804754607	2	6.01769911504425e-06	0.000110797591105088	1
k__Bacteria|p__Proteobacteria|c__Gammaproteobacteria|o__Pseudomonadales	order	0.000902921891327064	0.0201986466061651	182	0.000898810213690692	0.0220597974898475	127	0.000372699115044248	0.00391841875905168	3	0.000135428571428571	0.00113307672164901	1	0.000479166666666667	0.00465614792447831	2	0.000284623376623377	0.00307498000094683	9	0.000323244837758112	0.00327564105956677	9
k__Bacteria|p__Proteobacteria|c__Gammaproteobacteria|o__Pseudomonadales|f__Moraxellaceae	family	0.00020483934169279	0.00500113103866418	72	0.000197051792828685	0.0049305781880489	49	0.000330752212389381	0.00387094566230923	2	0	0	0	0.000479166666666667	0.00465614792447831	2	0.000253818181818182	0.00303149684874311	7	0.000288259587020649	0.00322966284771801	7
k__Bacteria|p__Proteobacteria|c__Gammaproteobacteria|o__Pseudomonadales|f__Moraxellaceae|g__Acinetobacter	genus	0.000204673458725183	0.00500111676599071	71	0.000196821803694314	0.00493055775064175	48	0.000330752212389381	0.00387094566230923	2	0	0	0	0.000479166666666667	0.00465614792447831	2	0.000253818181818182	0.00303149684874311	7	0.000288259587020649	0.00322966284771801	7
k__Bacteria|p__Proteobacteria|c__Gammaproteobacteria|o__Pseudomonadales|f__Moraxellaceae|g__Acinetobacter|s__Acinetobacter_baumannii	species	0.000177407262277952	0.0043078706216075	71	0.000178536762042738	0.00457371543113062	48	0.000314601769911504	0.00379530798876677	2	0	0	0	0.000455769230769231	0.00456561101284325	2	0.000249454545454545	0.00301278110093004	7	0.00028330383480826	0.00320975745166758	7
k__Bacteria|p__Proteobacteria|c__Gammaproteobacteria|o__Pseudomonadales|f__Moraxellaceae|g__Acinetobacter|s__Acinetobacter_guillouiae	species	0	0	0	0	0	0	0	0	0	0	0	0	0	0	0	0	0	0	0	0	0
k__Bacteria|p__Proteobacteria|c__Gammaproteobacteria|o__Pseudomonadales|f__Moraxellaceae|g__Acinetobacter|s__Acinetobacter_johnsonii	species	0	0	0	0	0	0	0	0	0	0	0	0	0	0	0	0	0	0	0	0	0
k__Bacteria|p__Proteobacteria|c__Gammaproteobacteria|o__Pseudomonadales|f__Moraxellaceae|g__Acinetobacter|s__Acinetobacter_nosocomialis	species	3.23798328108673e-06	0.000251670585601529	2	5.37848605577689e-07	3.99676163733308e-05	1	0	0	0	0	0	0	0	0	0	0	0	0	0	0	0
k__Bacteria|p__Proteobacteria|c__Gammaproteobacteria|o__Pseudomonadales|f__Moraxellaceae|g__Acinetobacter|s__Acinetobacter_pittii	species	2.19879832810867e-05	0.000683951016662208	20	1.69069177834118e-05	0.000460748186684843	13	1.61504424778761e-05	0.000242794388411775	1	0	0	0	2.33974358974359e-05	0.000292233880694284	1	4.36363636363636e-06	6.23345537475732e-05	2	4.95575221238938e-06	6.64188417046112e-05	2
k__Bacteria|p__Proteobacteria|c__Gammaproteobacteria|o__Pseudomonadales|f__Moraxellaceae|g__Acinetobacter|s__Acinetobacter_soli	species	2.03761755485893e-06	0.000134957434887341	3	8.4027526258602e-07	5.91718202773889e-05	2	0	0	0	0	0	0	0	0	0	0	0	0	0	0	0
k__Bacteria|p__Proteobacteria|c__Gammaproteobacteria|o__Pseudomonadales|f__Moraxellaceae|g__Moraxella	genus	1.65882967607106e-07	1.45145226880192e-05	1	2.29989134371604e-07	1.70905295603132e-05	1	0	0	0	0	0	0	0	0	0	0	0	0	0	0	0
k__Bacteria|p__Proteobacteria|c__Gammaproteobacteria|o__Pseudomonadales|f__Moraxellaceae|g__Moraxella|s__Moraxella_atlantae	species	1.65882967607106e-07	1.45145226880192e-05	1	2.29989134371604e-07	1.70905295603132e-05	1	0	0	0	0	0	0	0	0	0	0	0	0	0	0	0
k__Bacteria|p__Proteobacteria|c__Gammaproteobacteria|o__Pseudomonadales|f__Pseudomonadaceae	family	0.000698082549634274	0.0195768623106385	111	0.000701758420862007	0.0215079442163421	79	4.19469026548673e-05	0.000630600219765377	1	0.000135428571428571	0.00113307672164901	1	0	0	0	3.08051948051948e-05	0.000530289942285926	2	3.49852507374631e-05	0.000565094313032836	2
k__Bacteria|p__Proteobacteria|c__Gammaproteobacteria|o__Pseudomonadales|f__Pseudomonadaceae|g__Pseudomonas	genus	0.000698082549634274	0.0195768623106385	111	0.000701758420862007	0.0215079442163421	79	4.19469026548673e-05	0.000630600219765377	1	0.000135428571428571	0.00113307672164901	1	0	0	0	3.08051948051948e-05	0.000530289942285926	2	3.49852507374631e-05	0.000565094313032836	2
k__Bacteria|p__Proteobacteria|c__Gammaproteobacteria|o__Pseudomonadales|f__Pseudomonadaceae|g__Pseudomonas|s__Pseudomonas_aeruginosa_group	species	0.000638349007314524	0.0193765362592105	94	0.000665780514306411	0.0213931071913137	70	4.19469026548673e-05	0.000630600219765377	1	0.000135428571428571	0.00113307672164901	1	0	0	0	2.67272727272727e-05	0.000524426959989317	1	3.0353982300885e-05	0.000558876084544782	1
k__Bacteria|p__Proteobacteria|c__Gammaproteobacteria|o__Pseudomonadales|f__Pseudomonadaceae|g__Pseudomonas|s__Pseudomonas_formosensis	species	5.29649947753396e-06	0.000463436137794629	1	0	0	0	0	0	0	0	0	0	0	0	0	0	0	0	0	0	0
k__Bacteria|p__Proteobacteria|c__Gammaproteobacteria|o__Pseudomonadales|f__Pseudomonadaceae|g__Pseudomonas|s__Pseudomonas_fragi	species	4.75248171368861e-05	0.00255172319423522	9	3.26910539659544e-05	0.00222160022392885	5	0	0	0	0	0	0	0	0	0	0	0	0	0	0	0
k__Bacteria|p__Proteobacteria|c__Gammaproteobacteria|o__Pseudomonadales|f__Pseudomonadaceae|g__Pseudomonas|s__Pseudomonas_helleri	species	8.20271682340648e-07	6.27175234345673e-05	2	0	0	0	0	0	0	0	0	0	0	0	0	0	0	0	0	0	0
k__Bacteria|p__Proteobacteria|c__Gammaproteobacteria|o__Pseudomonadales|f__Pseudomonadaceae|g__Pseudomonas|s__Pseudomonas_lundensis	species	9.60031347962383e-07	4.50093883371421e-05	4	1.04672220210069e-06	4.8606649771833e-05	3	0	0	0	0	0	0	0	0	0	4.07792207792208e-06	8.00146090557072e-05	1	4.63126843657817e-06	8.52706951151902e-05	1
k__Bacteria|p__Proteobacteria|c__Gammaproteobacteria|o__Pseudomonadales|f__Pseudomonadaceae|g__Pseudomonas|s__Pseudomonas_moraviensis	species	1.17424242424242e-06	0.000102744534618341	1	1.62803332126041e-06	0.000120979417911193	1	0	0	0	0	0	0	0	0	0	0	0	0	0	0	0
k__Bacteria|p__Proteobacteria|c__Gammaproteobacteria|o__Pseudomonadales|f__Pseudomonadaceae|g__Pseudomonas|s__Pseudomonas_psychrophila	species	2.86050156739812e-07	2.50289800683166e-05	1	3.96595436436074e-07	2.94710706591227e-05	1	0	0	0	0	0	0	0	0	0	0	0	0	0	0	0
k__Bacteria|p__Proteobacteria|c__Gammaproteobacteria|o__Pseudomonadales|f__Pseudomonadaceae|g__Pseudomonas|s__Pseudomonas_putida_group	species	6.00835945663532e-08	5.25722869014869e-06	1	0	0	0	0	0	0	0	0	0	0	0	0	0	0	0	0	0	0
k__Bacteria|p__Proteobacteria|c__Gammaproteobacteria|o__Pseudomonadales|f__Pseudomonadaceae|g__Pseudomonas|s__Pseudomonas_taetrolens	species	0	0	0	0	0	0	0	0	0	0	0	0	0	0	0	0	0	0	0	0	0
k__Bacteria|p__Proteobacteria|c__Gammaproteobacteria|o__Pseudomonadales|f__Pseudomonadaceae|g__Pseudomonas|s__Pseudomonas_versuta	species	8.58150470219436e-07	7.50869402049497e-05	1	0	0	0	0	0	0	0	0	0	0	0	0	0	0	0	0	0	0
k__Bacteria|p__Proteobacteria|c__Gammaproteobacteria|o__Pseudomonadales|f__Pseudomonadaceae|g__Pseudomonas|s__Pseudomonas_weihenstephanensis	species	2.7533960292581e-06	0.000227722704400558	2	2.15501629844259e-07	1.60139607691123e-05	1	0	0	0	0	0	0	0	0	0	0	0	0	0	0	0
k__Bacteria|p__Proteobacteria|c__Gammaproteobacteria|o__Vibrionales	order	2.60762800417973e-05	0.000984061667432776	20	1.62205722564288e-05	0.000409678114010126	13	1.14601769911504e-05	0.000172284237256574	1	3.7e-05	0.000309564209817608	1	0	0	0	2.55844155844156e-05	0.000392520214137429	2	2.14159292035398e-05	0.000394309074226931	1
k__Bacteria|p__Proteobacteria|c__Gammaproteobacteria|o__Vibrionales|f__Vibrionaceae	family	2.60762800417973e-05	0.000984061667432776	20	1.62205722564288e-05	0.000409678114010126	13	1.14601769911504e-05	0.000172284237256574	1	3.7e-05	0.000309564209817608	1	0	0	0	2.55844155844156e-05	0.000392520214137429	2	2.14159292035398e-05	0.000394309074226931	1
k__Bacteria|p__Proteobacteria|c__Gammaproteobacteria|o__Vibrionales|f__Vibrionaceae|g__Vibrio	genus	2.60762800417973e-05	0.000984061667432776	20	1.62205722564288e-05	0.000409678114010126	13	1.14601769911504e-05	0.000172284237256574	1	3.7e-05	0.000309564209817608	1	0	0	0	2.55844155844156e-05	0.000392520214137429	2	2.14159292035398e-05	0.000394309074226931	1
k__Bacteria|p__Proteobacteria|c__Gammaproteobacteria|o__Vibrionales|f__Vibrionaceae|g__Vibrio|s__Vibrio_alginolyticus	species	1.31792058516196e-06	6.3147574951429e-05	4	1.30930822165882e-06	6.92012462308689e-05	2	0	0	0	0	0	0	0	0	0	0	0	0	0	0	0
k__Bacteria|p__Proteobacteria|c__Gammaproteobacteria|o__Vibrionales|f__Vibrionaceae|g__Vibrio|s__Vibrio_cholerae	species	2.46368861024033e-05	0.000982012236547679	15	1.47428467946396e-05	0.000403651752551481	10	1.14601769911504e-05	0.000172284237256574	1	3.7e-05	0.000309564209817608	1	0	0	0	2.55844155844156e-05	0.000392520214137429	2	2.14159292035398e-05	0.000394309074226931	1
k__Bacteria|p__Proteobacteria|c__Gammaproteobacteria|o__Vibrionales|f__Vibrionaceae|g__Vibrio|s__Vibrio_vulnificus	species	1.21473354231975e-07	1.0628744960518e-05	1	1.68417240130388e-07	1.25151121977096e-05	1	0	0	0	0	0	0	0	0	0	0	0	0	0	0	0
k__Bacteria|p__Proteobacteria|c__Gammaproteobacteria|o__Xanthomonadales	order	4.57419017763845e-06	0.000262858728007293	3	5.83303151032235e-06	0.000307190946311792	2	0	0	0	0	0	0	0	0	0	0	0	0	0	0	0
k__Bacteria|p__Proteobacteria|c__Gammaproteobacteria|o__Xanthomonadales|f__Xanthomonadaceae	family	4.57419017763845e-06	0.000262858728007293	3	5.83303151032235e-06	0.000307190946311792	2	0	0	0	0	0	0	0	0	0	0	0	0	0	0	0
k__Bacteria|p__Proteobacteria|c__Gammaproteobacteria|o__Xanthomonadales|f__Xanthomonadaceae|g__Stenotrophomonas	genus	4.57419017763845e-06	0.000262858728007293	3	5.83303151032235e-06	0.000307190946311792	2	0	0	0	0	0	0	0	0	0	0	0	0	0	0	0
k__Bacteria|p__Proteobacteria|c__Gammaproteobacteria|o__Xanthomonadales|f__Xanthomonadaceae|g__Stenotrophomonas|s__Stenotrophomonas_maltophilia	species	2.61494252873563e-06	0.000199289347770089	2	3.11662441144513e-06	0.000231596861207078	1	0	0	0	0	0	0	0	0	0	0	0	0	0	0	0
k__Bacteria|p__Proteobacteria|c__Gammaproteobacteria|o__Xanthomonadales|f__Xanthomonadaceae|g__Stenotrophomonas|s__Stenotrophomonas_pavanii	species	1.95924764890282e-06	0.000171431370330935	1	2.71640709887722e-06	0.000201856648350155	1	0	0	0	0	0	0	0	0	0	0	0	0	0	0	0
k__Bacteria|p__Proteobacteria|c__Proteobacteria_unclassified	class	0.0753900574712644	0.341754774148657	3064	0.0730839496559218	0.337979085201022	2210	0.113497522123894	0.393785305155613	98	0.233632714285714	0.5992755476985	39	0.0595907051282051	0.236184639327663	59	0.104994519480519	0.422979643291372	159	0.0964461061946903	0.396572219319106	142
k__Bacteria|p__Proteobacteria|c__Proteobacteria_unclassified|o__Proteobacteria_unclassified	order	0.0753900574712644	0.341754774148657	3064	0.0730839496559218	0.337979085201022	2210	0.113497522123894	0.393785305155613	98	0.233632714285714	0.5992755476985	39	0.0595907051282051	0.236184639327663	59	0.104994519480519	0.422979643291372	159	0.0964461061946903	0.396572219319106	142
k__Bacteria|p__Proteobacteria|c__Proteobacteria_unclassified|o__Proteobacteria_unclassified|f__Proteobacteria_unclassified	family	0.0753900574712644	0.341754774148657	3064	0.0730839496559218	0.337979085201022	2210	0.113497522123894	0.393785305155613	98	0.233632714285714	0.5992755476985	39	0.0595907051282051	0.236184639327663	59	0.104994519480519	0.422979643291372	159	0.0964461061946903	0.396572219319106	142
k__Bacteria|p__Proteobacteria|c__Proteobacteria_unclassified|o__Proteobacteria_unclassified|f__Proteobacteria_unclassified|g__Proteobacteria_unclassified	genus	0.0753900574712644	0.341754774148657	3064	0.0730839496559218	0.337979085201022	2210	0.113497522123894	0.393785305155613	98	0.233632714285714	0.5992755476985	39	0.0595907051282051	0.236184639327663	59	0.104994519480519	0.422979643291372	159	0.0964461061946903	0.396572219319106	142
k__Bacteria|p__Proteobacteria|c__Proteobacteria_unclassified|o__Proteobacteria_unclassified|f__Proteobacteria_unclassified|g__Proteobacteria_unclassified|s__Proteobacteria_bacterium_CAG_139	species	0.0753900574712644	0.341754774148657	3064	0.0730839496559218	0.337979085201022	2210	0.113497522123894	0.393785305155613	98	0.233632714285714	0.5992755476985	39	0.0595907051282051	0.236184639327663	59	0.104994519480519	0.422979643291372	159	0.0964461061946903	0.396572219319106	142
k__Bacteria|p__Spirochaetes	phylum	0.00992262147335423	0.139120464952244	259	0.01087	0.159035517184143	185	0.00800672566371681	0.0701209197054786	5	0	0	0	0.0115994871794872	0.0842351197449436	5	0.00819846753246753	0.0630349326926944	13	0.00884560471976401	0.0666229866276828	12
k__Bacteria|p__Spirochaetes|c__Spirochaetia	class	0.00992262147335423	0.139120464952244	259	0.01087	0.159035517184143	185	0.00800672566371681	0.0701209197054786	5	0	0	0	0.0115994871794872	0.0842351197449436	5	0.00819846753246753	0.0630349326926944	13	0.00884560471976401	0.0666229866276828	12
k__Bacteria|p__Spirochaetes|c__Spirochaetia|o__Brachyspirales	order	0.00670618991640543	0.0630659354118707	235	0.00674631655197392	0.0651279969180202	167	0.00433911504424779	0.0436910072935436	4	0	0	0	0.00628615384615385	0.0525230568412614	4	0.00604553246753247	0.0470635420512082	12	0.00640053097345133	0.0494301705745675	11
k__Bacteria|p__Spirochaetes|c__Spirochaetia|o__Brachyspirales|f__Brachyspiraceae	family	0.00670618991640543	0.0630659354118707	235	0.00674631655197392	0.0651279969180202	167	0.00433911504424779	0.0436910072935436	4	0	0	0	0.00628615384615385	0.0525230568412614	4	0.00604553246753247	0.0470635420512082	12	0.00640053097345133	0.0494301705745675	11
k__Bacteria|p__Spirochaetes|c__Spirochaetia|o__Brachyspirales|f__Brachyspiraceae|g__Brachyspira	genus	0.00670618991640543	0.0630659354118707	235	0.00674631655197392	0.0651279969180202	167	0.00433911504424779	0.0436910072935436	4	0	0	0	0.00628615384615385	0.0525230568412614	4	0.00604553246753247	0.0470635420512082	12	0.00640053097345133	0.0494301705745675	11
k__Bacteria|p__Spirochaetes|c__Spirochaetia|o__Brachyspirales|f__Brachyspiraceae|g__Brachyspira|s__Brachyspira_pilosicoli	species	6.57262277951933e-06	0.000361055037522549	6	3.68344802607751e-06	0.000165150131578393	4	0	0	0	0	0	0	0	0	0	0	0	0	0	0	0
k__Bacteria|p__Spirochaetes|c__Spirochaetia|o__Brachyspirales|f__Brachyspiraceae|g__Brachyspira|s__Brachyspira_sp_CAG_700	species	0.00669961859979101	0.0630646177535021	230	0.00674263491488591	0.0651268498913673	164	0.00433911504424779	0.0436910072935436	4	0	0	0	0.00628615384615385	0.0525230568412614	4	0.00604553246753247	0.0470635420512082	12	0.00640053097345133	0.0494301705745675	11
k__Bacteria|p__Spirochaetes|c__Spirochaetia|o__Spirochaetales	order	0.0032164315569488	0.119640035824925	26	0.00412368344802608	0.139899831536409	20	0.00366761061946903	0.0551362774429457	1	0	0	0	0.00531333333333333	0.0663635120629803	1	0.00215293506493506	0.0422436364038819	1	0.00244507374631268	0.0450185820172477	1
k__Bacteria|p__Spirochaetes|c__Spirochaetia|o__Spirochaetales|f__Borreliaceae	family	0	0	0	0	0	0	0	0	0	0	0	0	0	0	0	0	0	0	0	0	0
k__Bacteria|p__Spirochaetes|c__Spirochaetia|o__Spirochaetales|f__Borreliaceae|g__Borreliella	genus	0	0	0	0	0	0	0	0	0	0	0	0	0	0	0	0	0	0	0	0	0
k__Bacteria|p__Spirochaetes|c__Spirochaetia|o__Spirochaetales|f__Borreliaceae|g__Borreliella|s__Borreliella_burgdorferi	species	0	0	0	0	0	0	0	0	0	0	0	0	0	0	0	0	0	0	0	0	0
k__Bacteria|p__Spirochaetes|c__Spirochaetia|o__Spirochaetales|f__Borreliaceae|g__Borreliella|s__Borreliella_finlandensis	species	0	0	0	0	0	0	0	0	0	0	0	0	0	0	0	0	0	0	0	0	0
k__Bacteria|p__Spirochaetes|c__Spirochaetia|o__Spirochaetales|f__Spirochaetaceae	family	0.0032164315569488	0.119640035824925	26	0.00412368344802608	0.139899831536409	20	0.00366761061946903	0.0551362774429457	1	0	0	0	0.00531333333333333	0.0663635120629803	1	0.00215293506493506	0.0422436364038819	1	0.00244507374631268	0.0450185820172477	1
k__Bacteria|p__Spirochaetes|c__Spirochaetia|o__Spirochaetales|f__Spirochaetaceae|g__Treponema	genus	0.0032164315569488	0.119640035824925	26	0.00412368344802608	0.139899831536409	20	0.00366761061946903	0.0551362774429457	1	0	0	0	0.00531333333333333	0.0663635120629803	1	0.00215293506493506	0.0422436364038819	1	0.00244507374631268	0.0450185820172477	1
k__Bacteria|p__Spirochaetes|c__Spirochaetia|o__Spirochaetales|f__Spirochaetaceae|g__Treponema|s__Treponema_berlinense	species	0.00249726750261233	0.112011276192897	15	0.00329962694675842	0.131330822226117	13	0	0	0	0	0	0	0	0	0	0	0	0	0	0	0
k__Bacteria|p__Spirochaetes|c__Spirochaetia|o__Spirochaetales|f__Spirochaetaceae|g__Treponema|s__Treponema_succinifaciens	species	0.000719164054336468	0.0304772243556059	13	0.000824056501267657	0.0340916756865977	9	0.00366761061946903	0.0551362774429457	1	0	0	0	0.00531333333333333	0.0663635120629803	1	0.00215293506493506	0.0422436364038819	1	0.00244507374631268	0.0450185820172477	1
k__Bacteria|p__Synergistetes	phylum	0.00279654127481714	0.0409760599148023	531	0.00239576602680188	0.0400584307387266	380	0.00202530973451327	0.0145672083237689	17	0.002044	0.0145192440414862	5	0.00201692307692308	0.0146353487946968	12	0.00135148051948052	0.0113465933369641	24	0.00102631268436578	0.00770432079087344	23
k__Bacteria|p__Synergistetes|c__Synergistia	class	0.00279654127481714	0.0409760599148023	531	0.00239576602680188	0.0400584307387266	380	0.00202530973451327	0.0145672083237689	17	0.002044	0.0145192440414862	5	0.00201692307692308	0.0146353487946968	12	0.00135148051948052	0.0113465933369641	24	0.00102631268436578	0.00770432079087344	23
k__Bacteria|p__Synergistetes|c__Synergistia|o__Synergistales	order	0.00279654127481714	0.0409760599148023	531	0.00239576602680188	0.0400584307387266	380	0.00202530973451327	0.0145672083237689	17	0.002044	0.0145192440414862	5	0.00201692307692308	0.0146353487946968	12	0.00135148051948052	0.0113465933369641	24	0.00102631268436578	0.00770432079087344	23
k__Bacteria|p__Synergistetes|c__Synergistia|o__Synergistales|f__Synergistaceae	family	0.00279654127481714	0.0409760599148023	531	0.00239576602680188	0.0400584307387266	380	0.00202530973451327	0.0145672083237689	17	0.002044	0.0145192440414862	5	0.00201692307692308	0.0146353487946968	12	0.00135148051948052	0.0113465933369641	24	0.00102631268436578	0.00770432079087344	23
k__Bacteria|p__Synergistetes|c__Synergistia|o__Synergistales|f__Synergistaceae|g__Cloacibacillus	genus	0.00277661964472309	0.0409672148556173	490	0.00237277978993118	0.0400559937489571	353	0.00200234513274336	0.0145685536012147	13	0.00199685714285714	0.0145204641742049	4	0.00200480769230769	0.0146367608117217	9	0.00134296103896104	0.0113473595524942	19	0.00101663716814159	0.00770519251002104	18
k__Bacteria|p__Synergistetes|c__Synergistia|o__Synergistales|f__Synergistaceae|g__Cloacibacillus|s__Cloacibacillus_evryensis	species	0.00160545715778474	0.0337622049754945	280	0.00120342086200652	0.0313108067659855	199	0.00148982300884956	0.0141352251552905	5	0.00175571428571429	0.0144738939975881	2	0.00137051282051282	0.0140261976911351	3	0.00109690909090909	0.0109987991794628	13	0.000737197640117994	0.00709427192843287	12
k__Bacteria|p__Synergistetes|c__Synergistia|o__Synergistales|f__Synergistaceae|g__Cloacibacillus|s__Cloacibacillus_porcorum	species	0.00117116379310345	0.02265481813103	236	0.00116935892792466	0.0243884503804547	171	0.000512522123893805	0.00373792530832539	8	0.000241142857142857	0.00148637146239545	2	0.000634294871794872	0.004387525588519	6	0.000246077922077922	0.00274924287762328	7	0.000279469026548673	0.00292875849882711	7
k__Bacteria|p__Synergistetes|c__Synergistia|o__Synergistales|f__Synergistaceae|g__Fretibacterium	genus	6.51776384535005e-06	0.000135134238402115	29	6.73487866714958e-06	0.000145637789913259	18	2.29646017699115e-05	0.000230606097219327	4	4.71428571428571e-05	0.00039442544108035	1	1.21153846153846e-05	8.6940911453511e-05	3	6.72727272727273e-06	6.58888814366255e-05	4	7.64011799410029e-06	7.01796531141943e-05	4
k__Bacteria|p__Synergistetes|c__Synergistia|o__Synergistales|f__Synergistaceae|g__Fretibacterium|s__Fretibacterium_fastidiosum	species	6.51776384535005e-06	0.000135134238402115	29	6.73487866714958e-06	0.000145637789913259	18	2.29646017699115e-05	0.000230606097219327	4	4.71428571428571e-05	0.00039442544108035	1	1.21153846153846e-05	8.6940911453511e-05	3	6.72727272727273e-06	6.58888814366255e-05	4	7.64011799410029e-06	7.01796531141943e-05	4
k__Bacteria|p__Synergistetes|c__Synergistia|o__Synergistales|f__Synergistaceae|g__Jonquetella	genus	1.11546499477534e-06	7.4539539197975e-05	3	2.48098515030786e-07	1.84362405493142e-05	1	0	0	0	0	0	0	0	0	0	0	0	0	0	0	0
k__Bacteria|p__Synergistetes|c__Synergistia|o__Synergistales|f__Synergistaceae|g__Jonquetella|s__Jonquetella_anthropi	species	1.11546499477534e-06	7.4539539197975e-05	3	2.48098515030786e-07	1.84362405493142e-05	1	0	0	0	0	0	0	0	0	0	0	0	0	0	0	0
k__Bacteria|p__Synergistetes|c__Synergistia|o__Synergistales|f__Synergistaceae|g__Pyramidobacter	genus	1.18299373040752e-05	0.000418791933482974	13	1.53639985512495e-05	0.000488968492097278	10	0	0	0	0	0	0	0	0	0	1.79220779220779e-06	3.51656562091962e-05	1	2.0353982300885e-06	3.74756558149562e-05	1
k__Bacteria|p__Synergistetes|c__Synergistia|o__Synergistales|f__Synergistaceae|g__Pyramidobacter|s__Pyramidobacter_piscolens	species	1.14380877742947e-05	0.000415835291630389	13	1.53639985512495e-05	0.000488968492097278	10	0	0	0	0	0	0	0	0	0	1.79220779220779e-06	3.51656562091962e-05	1	2.0353982300885e-06	3.74756558149562e-05	1
k__Bacteria|p__Synergistetes|c__Synergistia|o__Synergistales|f__Synergistaceae|g__Pyramidobacter|s__Pyramidobacter_sp_C12_8	species	3.91849529780564e-07	3.42862740661871e-05	1	0	0	0	0	0	0	0	0	0	0	0	0	0	0	0	0	0	0
k__Bacteria|p__Synergistetes|c__Synergistia|o__Synergistales|f__Synergistaceae|g__Synergistes	genus	4.61076280041797e-07	4.03435158178801e-05	1	6.39261137269105e-07	4.75035979117366e-05	1	0	0	0	0	0	0	0	0	0	0	0	0	0	0	0
k__Bacteria|p__Synergistetes|c__Synergistia|o__Synergistales|f__Synergistaceae|g__Synergistes|s__Synergistes_jonesii	species	4.61076280041797e-07	4.03435158178801e-05	1	6.39261137269105e-07	4.75035979117366e-05	1	0	0	0	0	0	0	0	0	0	0	0	0	0	0	0
k__Bacteria|p__Tenericutes	phylum	0.000198457419017764	0.0037889439196699	64	0.000140262586019558	0.00254446463785396	44	0.000694690265486726	0.0104434846522325	1	0	0	0	0.00100641025641026	0.0125700600736993	1	0.000404207792207792	0.00464229249877794	4	0.000261710914454277	0.00337042989184277	3
k__Bacteria|p__Tenericutes|c__Mollicutes	class	0.000198457419017764	0.0037889439196699	64	0.000140262586019558	0.00254446463785396	44	0.000694690265486726	0.0104434846522325	1	0	0	0	0.00100641025641026	0.0125700600736993	1	0.000404207792207792	0.00464229249877794	4	0.000261710914454277	0.00337042989184277	3
k__Bacteria|p__Tenericutes|c__Mollicutes|o__Mycoplasmatales	order	0.000198457419017764	0.0037889439196699	64	0.000140262586019558	0.00254446463785396	44	0.000694690265486726	0.0104434846522325	1	0	0	0	0.00100641025641026	0.0125700600736993	1	0.000404207792207792	0.00464229249877794	4	0.000261710914454277	0.00337042989184277	3
k__Bacteria|p__Tenericutes|c__Mollicutes|o__Mycoplasmatales|f__Mycoplasmataceae	family	0.000198457419017764	0.0037889439196699	64	0.000140262586019558	0.00254446463785396	44	0.000694690265486726	0.0104434846522325	1	0	0	0	0.00100641025641026	0.0125700600736993	1	0.000404207792207792	0.00464229249877794	4	0.000261710914454277	0.00337042989184277	3
k__Bacteria|p__Tenericutes|c__Mollicutes|o__Mycoplasmatales|f__Mycoplasmataceae|g__Mycoplasma	genus	0.000198457419017764	0.0037889439196699	64	0.000140262586019558	0.00254446463785396	44	0.000694690265486726	0.0104434846522325	1	0	0	0	0.00100641025641026	0.0125700600736993	1	0.000404207792207792	0.00464229249877794	4	0.000261710914454277	0.00337042989184277	3
k__Bacteria|p__Tenericutes|c__Mollicutes|o__Mycoplasmatales|f__Mycoplasmataceae|g__Mycoplasma|s__Mycoplasma_arginini	species	0	0	0	0	0	0	0	0	0	0	0	0	0	0	0	0	0	0	0	0	0
k__Bacteria|p__Tenericutes|c__Mollicutes|o__Mycoplasmatales|f__Mycoplasmataceae|g__Mycoplasma|s__Mycoplasma_bovis	species	1.69801462904911e-08	1.48573854286811e-06	1	2.35421948569359e-08	1.74942428570135e-06	1	0	0	0	0	0	0	0	0	0	0	0	0	0	0	0
k__Bacteria|p__Tenericutes|c__Mollicutes|o__Mycoplasmatales|f__Mycoplasmataceae|g__Mycoplasma|s__Mycoplasma_capricolum	species	1.35449320794148e-05	0.000658077518968969	4	1.87794277435712e-05	0.000774827846137899	4	0	0	0	0	0	0	0	0	0	0	0	0	0	0	0
k__Bacteria|p__Tenericutes|c__Mollicutes|o__Mycoplasmatales|f__Mycoplasmataceae|g__Mycoplasma|s__Mycoplasma_hyorhinis	species	0.000182522204806688	0.00372636385276462	58	0.000118169141615357	0.00241236362127781	38	0.000694690265486726	0.0104434846522325	1	0	0	0	0.00100641025641026	0.0125700600736993	1	0.000404207792207792	0.00464229249877794	4	0.000261710914454277	0.00337042989184277	3
k__Bacteria|p__Tenericutes|c__Mollicutes|o__Mycoplasmatales|f__Mycoplasmataceae|g__Mycoplasma|s__Mycoplasma_sp_HU2014	species	0	0	0	0	0	0	0	0	0	0	0	0	0	0	0	0	0	0	0	0	0
k__Bacteria|p__Tenericutes|c__Mollicutes|o__Mycoplasmatales|f__Mycoplasmataceae|g__Mycoplasma|s__Mycoplasma_wenyonii	species	2.37330198537095e-06	0.000207660533260873	1	3.29047446577327e-06	0.000244515686701488	1	0	0	0	0	0	0	0	0	0	0	0	0	0	0	0
k__Bacteria|p__Thermotogae	phylum	1.47596656217346e-07	1.29144965649305e-05	1	2.0463600144875e-07	1.52065341757117e-05	1	0	0	0	0	0	0	0	0	0	0	0	0	0	0	0
k__Bacteria|p__Thermotogae|c__Thermotogae	class	1.47596656217346e-07	1.29144965649305e-05	1	2.0463600144875e-07	1.52065341757117e-05	1	0	0	0	0	0	0	0	0	0	0	0	0	0	0	0
k__Bacteria|p__Thermotogae|c__Thermotogae|o__Thermotogales	order	1.47596656217346e-07	1.29144965649305e-05	1	2.0463600144875e-07	1.52065341757117e-05	1	0	0	0	0	0	0	0	0	0	0	0	0	0	0	0
k__Bacteria|p__Thermotogae|c__Thermotogae|o__Thermotogales|f__Fervidobacteriaceae	family	1.47596656217346e-07	1.29144965649305e-05	1	2.0463600144875e-07	1.52065341757117e-05	1	0	0	0	0	0	0	0	0	0	0	0	0	0	0	0
k__Bacteria|p__Thermotogae|c__Thermotogae|o__Thermotogales|f__Fervidobacteriaceae|g__Thermosipho	genus	1.47596656217346e-07	1.29144965649305e-05	1	2.0463600144875e-07	1.52065341757117e-05	1	0	0	0	0	0	0	0	0	0	0	0	0	0	0	0
k__Bacteria|p__Thermotogae|c__Thermotogae|o__Thermotogales|f__Fervidobacteriaceae|g__Thermosipho|s__Thermosipho_africanus	species	1.47596656217346e-07	1.29144965649305e-05	1	2.0463600144875e-07	1.52065341757117e-05	1	0	0	0	0	0	0	0	0	0	0	0	0	0	0	0
k__Bacteria|p__Verrucomicrobia	phylum	0.377271317920585	0.835503147245127	5163	0.374252260050706	0.803689289987114	3758	0.343878761061947	0.661760700598883	136	0.419336714285714	0.85883171050236	43	0.310019423076923	0.551024640155388	93	0.377930415584416	0.777483742862146	238	0.38095616519174	0.805482208865142	208
k__Bacteria|p__Verrucomicrobia|c__Verrucomicrobiae	class	0.377271317920585	0.835503147245127	5163	0.374252260050706	0.803689289987114	3758	0.343878761061947	0.661760700598883	136	0.419336714285714	0.85883171050236	43	0.310019423076923	0.551024640155388	93	0.377930415584416	0.777483742862146	238	0.38095616519174	0.805482208865142	208
k__Bacteria|p__Verrucomicrobia|c__Verrucomicrobiae|o__Verrucomicrobiales	order	0.377271317920585	0.835503147245127	5163	0.374252260050706	0.803689289987114	3758	0.343878761061947	0.661760700598883	136	0.419336714285714	0.85883171050236	43	0.310019423076923	0.551024640155388	93	0.377930415584416	0.777483742862146	238	0.38095616519174	0.805482208865142	208
k__Bacteria|p__Verrucomicrobia|c__Verrucomicrobiae|o__Verrucomicrobiales|f__Akkermansiaceae	family	0.377271317920585	0.835503147245127	5163	0.374252260050706	0.803689289987114	3758	0.343878761061947	0.661760700598883	136	0.419336714285714	0.85883171050236	43	0.310019423076923	0.551024640155388	93	0.377930415584416	0.777483742862146	238	0.38095616519174	0.805482208865142	208
k__Bacteria|p__Verrucomicrobia|c__Verrucomicrobiae|o__Verrucomicrobiales|f__Akkermansiaceae|g__Akkermansia	genus	0.377271317920585	0.835503147245127	5163	0.374252260050706	0.803689289987114	3758	0.343878761061947	0.661760700598883	136	0.419336714285714	0.85883171050236	43	0.310019423076923	0.551024640155388	93	0.377930415584416	0.777483742862146	238	0.38095616519174	0.805482208865142	208
k__Bacteria|p__Verrucomicrobia|c__Verrucomicrobiae|o__Verrucomicrobiales|f__Akkermansiaceae|g__Akkermansia|s__Akkermansia_glycaniphila	species	0.000110235109717868	0.00964541462029975	1	0.000152835929011228	0.0113572624627731	1	0	0	0	0	0	0	0	0	0	0	0	0	0	0	0
k__Bacteria|p__Verrucomicrobia|c__Verrucomicrobiae|o__Verrucomicrobiales|f__Akkermansiaceae|g__Akkermansia|s__Akkermansia_muciniphila	species	0.377161082810867	0.835482364761817	5163	0.374099424121695	0.803658755428971	3758	0.343878761061947	0.661760700598883	136	0.419336714285714	0.85883171050236	43	0.310019423076923	0.551024640155388	93	0.377930415584416	0.777483742862146	238	0.38095616519174	0.805482208865142	208
k__Eukaryota	kingdom	0.0214339041274817	0.106550172583733	611	0.021155988772184	0.103699932763626	439	0.0281813274336283	0.131627944972888	17	0.0107918571428571	0.0636532821038161	2	0.0359842948717949	0.152147958005706	15	0.0302653766233766	0.132838749582145	38	0.0284910914454277	0.131185647582521	30
k__Eukaryota|p__Ascomycota	phylum	0.000110193312434692	0.00231248217501976	91	0.000124721115537849	0.0026673681584449	67	4.38053097345133e-06	5.10756856411817e-05	2	0	0	0	6.34615384615385e-06	6.14353742636774e-05	2	7.61038961038961e-05	0.00106948312555372	2	3.5929203539823e-05	0.000661526793950966	1
k__Eukaryota|p__Ascomycota|c__Saccharomycetes	class	0.000110193312434692	0.00231248217501976	91	0.000124721115537849	0.0026673681584449	67	4.38053097345133e-06	5.10756856411817e-05	2	0	0	0	6.34615384615385e-06	6.14353742636774e-05	2	7.61038961038961e-05	0.00106948312555372	2	3.5929203539823e-05	0.000661526793950966	1
k__Eukaryota|p__Ascomycota|c__Saccharomycetes|o__Saccharomycetales	order	0.000110193312434692	0.00231248217501976	91	0.000124721115537849	0.0026673681584449	67	4.38053097345133e-06	5.10756856411817e-05	2	0	0	0	6.34615384615385e-06	6.14353742636774e-05	2	7.61038961038961e-05	0.00106948312555372	2	3.5929203539823e-05	0.000661526793950966	1
k__Eukaryota|p__Ascomycota|c__Saccharomycetes|o__Saccharomycetales|f__Debaryomycetaceae	family	7.25052246603971e-06	0.000554672100958485	2	1.00525172039116e-05	0.000653109054598061	2	0	0	0	0	0	0	0	0	0	0	0	0	0	0	0
k__Eukaryota|p__Ascomycota|c__Saccharomycetes|o__Saccharomycetales|f__Debaryomycetaceae|g__Candida	genus	7.25052246603971e-06	0.000554672100958485	2	1.00525172039116e-05	0.000653109054598061	2	0	0	0	0	0	0	0	0	0	0	0	0	0	0	0
k__Eukaryota|p__Ascomycota|c__Saccharomycetes|o__Saccharomycetales|f__Debaryomycetaceae|g__Candida|s__Candida_albicans	species	7.25052246603971e-06	0.000554672100958485	2	1.00525172039116e-05	0.000653109054598061	2	0	0	0	0	0	0	0	0	0	0	0	0	0	0	0
k__Eukaryota|p__Ascomycota|c__Saccharomycetes|o__Saccharomycetales|f__Saccharomycetaceae	family	0.000102942789968652	0.00224530747186931	89	0.000114668598333937	0.00258662082439134	65	4.38053097345133e-06	5.10756856411817e-05	2	0	0	0	6.34615384615385e-06	6.14353742636774e-05	2	7.61038961038961e-05	0.00106948312555372	2	3.5929203539823e-05	0.000661526793950966	1
k__Eukaryota|p__Ascomycota|c__Saccharomycetes|o__Saccharomycetales|f__Saccharomycetaceae|g__Saccharomyces	genus	0.000102942789968652	0.00224530747186931	89	0.000114668598333937	0.00258662082439134	65	4.38053097345133e-06	5.10756856411817e-05	2	0	0	0	6.34615384615385e-06	6.14353742636774e-05	2	7.61038961038961e-05	0.00106948312555372	2	3.5929203539823e-05	0.000661526793950966	1
k__Eukaryota|p__Ascomycota|c__Saccharomycetes|o__Saccharomycetales|f__Saccharomycetaceae|g__Saccharomyces|s__Saccharomyces_cerevisiae	species	0.000102942789968652	0.00224530747186931	89	0.000114668598333937	0.00258662082439134	65	4.38053097345133e-06	5.10756856411817e-05	2	0	0	0	6.34615384615385e-06	6.14353742636774e-05	2	7.61038961038961e-05	0.00106948312555372	2	3.5929203539823e-05	0.000661526793950966	1
k__Eukaryota|p__Ascomycota|c__Saccharomycetes|o__Saccharomycetales|f__Saccharomycetaceae|g__Saccharomyces|s__Saccharomyces_cerevisiae_x_Saccharomyces_kudriavzevii	species	0	0	0	0	0	0	0	0	0	0	0	0	0	0	0	0	0	0	0	0	0
k__Eukaryota|p__Ascomycota|c__Saccharomycetes|o__Saccharomycetales|f__Saccharomycetaceae|g__Saccharomyces|s__Saccharomyces_kudriavzevii	species	0	0	0	0	0	0	0	0	0	0	0	0	0	0	0	0	0	0	0	0	0
k__Eukaryota|p__Basidiomycota	phylum	4.96342737722048e-08	4.3429280483837e-06	1	0	0	0	0	0	0	0	0	0	0	0	0	0	0	0	0	0	0
k__Eukaryota|p__Basidiomycota|c__Tremellomycetes	class	4.96342737722048e-08	4.3429280483837e-06	1	0	0	0	0	0	0	0	0	0	0	0	0	0	0	0	0	0	0
k__Eukaryota|p__Basidiomycota|c__Tremellomycetes|o__Tremellales	order	4.96342737722048e-08	4.3429280483837e-06	1	0	0	0	0	0	0	0	0	0	0	0	0	0	0	0	0	0	0
k__Eukaryota|p__Basidiomycota|c__Tremellomycetes|o__Tremellales|f__Cryptococcaceae	family	4.96342737722048e-08	4.3429280483837e-06	1	0	0	0	0	0	0	0	0	0	0	0	0	0	0	0	0	0	0
[truncated: 580 more rows]

## Sheet: Table S3.
Table S3. Summary statistics of gut microbiome pathways
[truncated: 608 more rows]

[truncated: 29 more sheets: Table S4., Table S5., Table S6., Table S7., Table S8., Table S9., Table S10., Table S11., Table S12., Table S13., Table S14., Table S15., Table S16., Table S17., Table S18., Table S19., Table S20., Table S21., Table S22., Table S23. …]
